# Supplementary material for: Assessing model mismatch and model selection in a Bayesian uncertainty quantification analysis of a fluid-dynamics model of pulmonary blood circulation
Source: J R Soc Interface. 2020 Dec 23;17(173):20200886. doi: 10.1098/rsif.2020.0886 (PMC7811590; doi:10.1098/rsif.2020.0886)
Supplement: Pulmonary blood pressure data [file rsif20200886supp2.zip › rsif20200886supp2.dat]

   1.0041000e+01
   1.0017215e+01
   9.9926932e+00
   9.9702775e+00
   9.9517863e+00
   9.9276329e+00
   9.9034795e+00
   9.8793260e+00
   9.8598693e+00
   9.8385192e+00
   9.8143658e+00
   9.7902123e+00
   9.7660589e+00
   9.7420376e+00
   9.7252521e+00
   9.7010986e+00
   9.6769452e+00
   9.6552722e+00
   9.6361384e+00
   9.6119849e+00
   9.5920732e+00
   9.5711781e+00
   9.5523683e+00
   9.5362742e+00
   9.5202078e+00
   9.5040458e+00
   9.4882358e+00
   9.4793088e+00
   9.4646616e+00
   9.4586000e+00
   9.4586000e+00
   9.4586000e+00
   9.4586000e+00
   9.4629738e+00
   9.4759556e+00
   9.4920959e+00
   9.5143233e+00
   9.5384767e+00
   9.5698419e+00
   9.6099708e+00
   9.6521442e+00
   9.7084513e+00
   9.7669740e+00
   9.8340918e+00
   9.9098838e+00
   9.9940364e+00
   1.0082865e+01
   1.0181869e+01
   1.0291763e+01
   1.0410589e+01
   1.0531356e+01
   1.0667006e+01
   1.0812004e+01
   1.0965119e+01
   1.1121640e+01
   1.1290930e+01
   1.1462904e+01
   1.1643436e+01
   1.1832681e+01
   1.2030022e+01
   1.2231278e+01
   1.2432916e+01
   1.2640526e+01
   1.2856233e+01
   1.3073967e+01
   1.3291405e+01
   1.3515601e+01
   1.3735125e+01
   1.3960485e+01
   1.4185845e+01
   1.4407849e+01
   1.4629566e+01
   1.4849838e+01
   1.5067286e+01
   1.5284305e+01
   1.5501910e+01
   1.5712129e+01
   1.5914096e+01
   1.6114761e+01
   1.6314928e+01
   1.6506104e+01
   1.6691568e+01
   1.6873681e+01
   1.7047039e+01
   1.7215753e+01
   1.7384618e+01
   1.7542930e+01
   1.7696045e+01
   1.7849160e+01
   1.7987775e+01
   1.8123716e+01
   1.8258808e+01
   1.8381188e+01
   1.8506104e+01
   1.8618603e+01
   1.8731386e+01
   1.8836321e+01
   1.8937517e+01
   1.9037411e+01
   1.9128460e+01
   1.9216879e+01
   1.9298049e+01
   1.9378826e+01
   1.9451697e+01
   1.9530454e+01
   1.9594932e+01
   1.9658847e+01
   1.9723544e+01
   1.9784609e+01
   1.9840679e+01
   1.9897360e+01
   1.9948309e+01
   1.9996521e+01
   2.0045043e+01
   2.0086176e+01
   2.0134072e+01
   2.0173407e+01
   2.0207023e+01
   2.0246104e+01
   2.0280658e+01
   2.0317800e+01
   2.0346376e+01
   2.0374497e+01
   2.0406845e+01
   2.0433542e+01
   2.0458049e+01
   2.0481986e+01
   2.0505708e+01
   2.0522450e+01
   2.0546468e+01
   2.0563875e+01
   2.0585816e+01
   2.0601990e+01
   2.0618164e+01
   2.0634339e+01
   2.0650513e+01
   2.0666687e+01
   2.0682861e+01
   2.0692616e+01
   2.0707209e+01
   2.0715712e+01
   2.0724558e+01
   2.0739808e+01
   2.0747550e+01
   2.0755904e+01
   2.0763802e+01
   2.0769000e+01
   2.0772548e+01
   2.0780681e+01
   2.0784000e+01
   2.0789192e+01
   2.0791000e+01
   2.0791000e+01
   2.0791000e+01
   2.0799000e+01
   2.0799000e+01
   2.0797309e+01
   2.0791000e+01
   2.0791000e+01
   2.0787877e+01
   2.0784000e+01
   2.0779178e+01
   2.0776000e+01
   2.0770685e+01
   2.0762299e+01
   2.0754589e+01
   2.0746047e+01
   2.0738421e+01
   2.0729945e+01
   2.0722168e+01
   2.0711699e+01
   2.0698916e+01
   2.0687043e+01
   2.0675205e+01
   2.0662695e+01
   2.0646521e+01
   2.0630346e+01
   2.0614172e+01
   2.0597998e+01
   2.0581742e+01
   2.0558650e+01
   2.0542476e+01
   2.0524329e+01
   2.0499853e+01
   2.0476131e+01
   2.0455779e+01
   2.0431209e+01
   2.0403327e+01
   2.0379243e+01
   2.0355521e+01
   2.0324816e+01
   2.0299125e+01
   2.0268119e+01
   2.0235771e+01
   2.0203423e+01
   2.0171074e+01
   2.0138726e+01
   2.0103432e+01
   2.0067029e+01
   2.0030640e+01
   1.9995333e+01
   1.9957847e+01
   1.9917139e+01
   1.9869932e+01
   1.9829159e+01
   1.9788886e+01
   1.9740364e+01
   1.9693470e+01
   1.9651319e+01
   1.9600276e+01
   1.9547274e+01
   1.9495135e+01
   1.9443229e+01
   1.9389994e+01
   1.9333172e+01
   1.9276853e+01
   1.9213519e+01
   1.9156712e+01
   1.9092190e+01
   1.9028429e+01
   1.8962184e+01
   1.8892035e+01
   1.8824695e+01
   1.8752450e+01
   1.8680205e+01
   1.8603061e+01
   1.8527716e+01
   1.8449319e+01
   1.8368448e+01
   1.8281098e+01
   1.8200675e+01
   1.8111260e+01
   1.8022841e+01
   1.7934423e+01
   1.7846004e+01
   1.7754423e+01
   1.7661166e+01
   1.7568885e+01
   1.7472288e+01
   1.7375951e+01
   1.7279198e+01
   1.7176098e+01
   1.7078108e+01
   1.6982063e+01
   1.6884319e+01
   1.6781151e+01
   1.6684928e+01
   1.6587883e+01
   1.6491250e+01
   1.6398722e+01
   1.6305748e+01
   1.6213885e+01
   1.6125466e+01
   1.6037047e+01
   1.5948628e+01
   1.5866935e+01
   1.5786378e+01
   1.5714133e+01
   1.5641888e+01
   1.5569644e+01
   1.5499865e+01
   1.5438613e+01
   1.5378472e+01
   1.5322581e+01
   1.5269401e+01
   1.5218536e+01
   1.5170014e+01
   1.5128693e+01
   1.5088796e+01
   1.5055843e+01
   1.5016084e+01
   1.4984601e+01
   1.4954294e+01
   1.4929863e+01
   1.4905693e+01
   1.4881419e+01
   1.4857697e+01
   1.4833292e+01
   1.4814581e+01
   1.4798407e+01
   1.4775808e+01
   1.4759059e+01
   1.4735885e+01
   1.4719710e+01
   1.4701689e+01
   1.4679362e+01
   1.4660476e+01
   1.4636753e+01
   1.4612487e+01
   1.4592665e+01
   1.4571587e+01
   1.4547865e+01
   1.4517286e+01
   1.4491485e+01
   1.4467589e+01
   1.4435977e+01
   1.4410892e+01
   1.4378544e+01
   1.4348810e+01
   1.4321847e+01
   1.4289499e+01
   1.4257151e+01
   1.4224802e+01
   1.4192454e+01
   1.4160106e+01
   1.4134755e+01
   1.4103409e+01
   1.4071061e+01
   1.4038822e+01
   1.4007364e+01
   1.3975016e+01
   1.3945078e+01
   1.3917742e+01
   1.3885971e+01
   1.3857677e+01
   1.3828274e+01
   1.3801812e+01
   1.3771577e+01
   1.3746368e+01
   1.3714881e+01
   1.3690532e+01
   1.3659074e+01
   1.3634479e+01
   1.3610474e+01
   1.3586035e+01
   1.3558791e+01
   1.3530591e+01
   1.3506272e+01
   1.3482147e+01
   1.3458425e+01
   1.3433871e+01
   1.3409980e+01
   1.3393176e+01
   1.3369470e+01
   1.3344814e+01
   1.3320869e+01
   1.3298479e+01
   1.3279648e+01
   1.3255926e+01
   1.3235957e+01
   1.3214867e+01
   1.3195609e+01
   1.3174037e+01
   1.3156260e+01
   1.3133593e+01
   1.3116865e+01
   1.3092738e+01
   1.3075427e+01
   1.3053389e+01
   1.3037215e+01
   1.3018260e+01
   1.2997867e+01
   1.2981693e+01
   1.2965519e+01
   1.2944372e+01
   1.2926170e+01
   1.2909996e+01
   1.2893822e+01
   1.2869648e+01
   1.2853474e+01
   1.2837479e+01
   1.2820059e+01
   1.2797951e+01
   1.2781777e+01
   1.2765603e+01
   1.2749429e+01
   1.2733254e+01
   1.2711984e+01
   1.2693906e+01
   1.2677732e+01
   1.2661558e+01
   1.2645384e+01
   1.2629329e+01
   1.2614035e+01
   1.2597861e+01
   1.2578853e+01
   1.2557513e+01
   1.2541339e+01
   1.2525164e+01
   1.2509658e+01
   1.2493816e+01
   1.2477642e+01
   1.2461468e+01
   1.2445294e+01
   1.2421119e+01
   1.2406041e+01
   1.2396771e+01
   1.2380597e+01
   1.2364423e+01
   1.2348249e+01
   1.2332074e+01
   1.2315900e+01
   1.2299726e+01
   1.2284315e+01
   1.2268378e+01
   1.2252204e+01
   1.2243016e+01
   1.2226855e+01
   1.2210681e+01
   1.2194740e+01
   1.2179333e+01
   1.2163159e+01
   1.2146984e+01
   1.2130810e+01
   1.2114636e+01
   1.2098462e+01
   1.2082288e+01
   1.2066114e+01
   1.2049939e+01
   1.2033765e+01
   1.2017591e+01
   1.2001417e+01
   1.1985243e+01
   1.1969397e+01
   1.1953894e+01
   1.1937720e+01
   1.1921546e+01
   1.1900237e+01
   1.1881198e+01
   1.1865822e+01
   1.1849849e+01
   1.1833675e+01
   1.1817235e+01
   1.1793327e+01
   1.1777153e+01
   1.1761247e+01
   1.1745804e+01
   1.1726233e+01
   1.1705456e+01
   1.1689282e+01
   1.1673108e+01
   1.1651769e+01
   1.1633759e+01
   1.1617585e+01
   1.1594603e+01
   1.1578237e+01
   1.1562063e+01
   1.1544436e+01
   1.1522714e+01
   1.1506540e+01
   1.1486828e+01
   1.1466192e+01
   1.1450018e+01
   1.1429104e+01
   1.1410669e+01
   1.1394495e+01
   1.1371937e+01
   1.1355147e+01
   1.1338493e+01
   1.1315798e+01
   1.1297824e+01
   1.1275450e+01
   1.1259276e+01
   1.1239883e+01
   1.1219928e+01
   1.1203753e+01
   1.1182716e+01
   1.1164405e+01
   1.1141421e+01
   1.1124057e+01
   1.1107828e+01
   1.1084708e+01
   1.1067384e+01
   1.1045360e+01
   1.1026618e+01
   1.1005411e+01
   1.0986018e+01
   1.0965663e+01
   1.0945051e+01
   1.0926315e+01
   1.0903816e+01
   1.0886836e+01
   1.0863215e+01
   1.0846440e+01
   1.0823444e+01
   1.0805814e+01
   1.0781274e+01
   1.0759922e+01
   1.0740830e+01
   1.0720573e+01
   1.0699812e+01
   1.0680877e+01
   1.0659211e+01
   1.0635219e+01
   1.0617703e+01
   1.0593810e+01
   1.0577053e+01
   1.0553331e+01
   1.0531006e+01
   1.0512609e+01
   1.0488164e+01
   1.0467483e+01
   1.0447720e+01
   1.0428135e+01
   1.0406607e+01
   1.0382554e+01
   1.0364613e+01
   1.0342110e+01
   1.0325264e+01
   1.0300665e+01
   1.0277916e+01
   1.0260221e+01
   1.0236204e+01
   1.0214393e+01
   1.0195055e+01
   1.0170802e+01
   1.0150871e+01
   1.0129888e+01
   1.0106166e+01
   1.0088348e+01
   1.0064800e+01
   1.0041000e+01
