# Supplementary material for: Assessing model mismatch and model selection in a Bayesian uncertainty quantification analysis of a fluid-dynamics model of pulmonary blood circulation
Source: J R Soc Interface. 2020 Dec 23;17(173):20200886. doi: 10.1098/rsif.2020.0886 (PMC7811590; doi:10.1098/rsif.2020.0886)
Supplement: Pulmonary blood flow data [file rsif20200886supp3.zip]

Archive with 1 entries (1 files):
- rsif20200886supp3.dat
