# Supplementary material for: Assessing model mismatch and model selection in a Bayesian uncertainty quantification analysis of a fluid-dynamics model of pulmonary blood circulation
Source: J R Soc Interface. 2020 Dec 23;17(173):20200886. doi: 10.1098/rsif.2020.0886 (PMC7811590; doi:10.1098/rsif.2020.0886)
Supplement: Pulmonary blood flow data [file rsif20200886supp3.zip › rsif20200886supp3.dat]

   0.00004
   0.00004
   0.00003
   0.00003
   0.00002
   0.00002
   0.00002
   0.00001
   0.00001
   0.00001
   0.00001
   0.00000
   0.00000
   0.00000
   0.00000
  -0.00000
  -0.00000
  -0.00000
  -0.00000
  -0.00000
  -0.00000
  -0.00000
  -0.00000
  -0.00000
  -0.00000
  -0.00000
  -0.00000
  -0.00000
  -0.00000
  -0.00000
   0.00000
   0.00000
   0.00000
   0.00000
   0.00000
   0.00000
   0.00000
   0.00000
   0.00000
   0.00000
   0.00000
   0.00000
   0.00000
   0.00000
   0.00000
  -0.00000
  -0.00000
  -0.00000
  -0.00000
  -0.00000
  -0.00000
  -0.00000
  -0.00000
  -0.00000
  -0.00000
  -0.00000
  -0.00000
  -0.00000
  -0.00000
  -0.00000
   0.00000
   0.00000
   0.00000
   0.00000
   0.00000
   0.00000
   0.00000
   0.00000
   0.00000
   0.00000
   0.00000
   0.00000
   0.00000
   0.00000
   0.00000
  -0.00000
  -0.00000
  -0.00000
  -0.00001
  -0.00001
  -0.00001
  -0.00001
  -0.00002
  -0.00002
  -0.00002
  -0.00003
  -0.00003
  -0.00003
  -0.00004
  -0.00004
  -0.00004
  -0.00005
  -0.00005
  -0.00005
  -0.00006
  -0.00006
  -0.00006
  -0.00006
  -0.00007
  -0.00007
  -0.00007
  -0.00007
  -0.00008
  -0.00008
  -0.00008
  -0.00008
  -0.00009
  -0.00009
  -0.00009
  -0.00009
  -0.00009
  -0.00010
  -0.00010
  -0.00010
  -0.00011
  -0.00011
  -0.00011
  -0.00011
  -0.00012
  -0.00012
  -0.00013
  -0.00013
  -0.00014
  -0.00014
  -0.00015
  -0.00015
  -0.00016
  -0.00016
  -0.00017
  -0.00018
  -0.00018
  -0.00019
  -0.00019
  -0.00020
  -0.00021
  -0.00021
  -0.00022
  -0.00022
  -0.00023
  -0.00023
  -0.00024
  -0.00025
  -0.00025
  -0.00026
  -0.00026
  -0.00027
  -0.00027
  -0.00028
  -0.00028
  -0.00029
  -0.00029
  -0.00030
  -0.00030
  -0.00031
  -0.00031
  -0.00032
  -0.00032
  -0.00033
  -0.00033
  -0.00034
  -0.00034
  -0.00035
  -0.00036
  -0.00036
  -0.00037
  -0.00038
  -0.00039
  -0.00039
  -0.00040
  -0.00041
  -0.00042
  -0.00043
  -0.00044
  -0.00044
  -0.00045
  -0.00046
  -0.00047
  -0.00048
  -0.00049
  -0.00049
  -0.00050
  -0.00051
  -0.00052
  -0.00053
  -0.00053
  -0.00054
  -0.00055
  -0.00056
  -0.00056
  -0.00057
  -0.00058
  -0.00059
  -0.00060
  -0.00061
  -0.00062
  -0.00063
  -0.00064
  -0.00065
  -0.00066
  -0.00068
  -0.00069
  -0.00070
  -0.00071
  -0.00072
  -0.00073
  -0.00074
  -0.00075
  -0.00076
  -0.00077
  -0.00078
  -0.00079
  -0.00080
  -0.00081
  -0.00082
  -0.00082
  -0.00083
  -0.00084
  -0.00084
  -0.00085
  -0.00086
  -0.00087
  -0.00088
  -0.00089
  -0.00090
  -0.00091
  -0.00092
  -0.00093
  -0.00095
  -0.00096
  -0.00097
  -0.00099
  -0.00100
  -0.00101
  -0.00103
  -0.00104
  -0.00106
  -0.00107
  -0.00109
  -0.00110
  -0.00112
  -0.00113
  -0.00115
  -0.00116
  -0.00117
  -0.00119
  -0.00120
  -0.00121
  -0.00123
  -0.00124
  -0.00126
  -0.00127
  -0.00128
  -0.00130
  -0.00131
  -0.00132
  -0.00134
  -0.00135
  -0.00136
  -0.00138
  -0.00139
  -0.00141
  -0.00142
  -0.00143
  -0.00145
  -0.00146
  -0.00148
  -0.00149
  -0.00150
  -0.00151
  -0.00153
  -0.00154
  -0.00155
  -0.00157
  -0.00158
  -0.00159
  -0.00160
  -0.00162
  -0.00163
  -0.00164
  -0.00166
  -0.00167
  -0.00169
  -0.00171
  -0.00172
  -0.00174
  -0.00176
  -0.00178
  -0.00180
  -0.00182
  -0.00183
  -0.00185
  -0.00187
  -0.00189
  -0.00191
  -0.00193
  -0.00195
  -0.00197
  -0.00199
  -0.00201
  -0.00203
  -0.00205
  -0.00207
  -0.00208
  -0.00210
  -0.00212
  -0.00213
  -0.00215
  -0.00216
  -0.00218
  -0.00219
  -0.00221
  -0.00223
  -0.00224
  -0.00226
  -0.00227
  -0.00229
  -0.00230
  -0.00232
  -0.00233
  -0.00235
  -0.00237
  -0.00238
  -0.00240
  -0.00242
  -0.00243
  -0.00245
  -0.00247
  -0.00249
  -0.00251
  -0.00253
  -0.00254
  -0.00256
  -0.00258
  -0.00260
  -0.00262
  -0.00264
  -0.00266
  -0.00268
  -0.00270
  -0.00272
  -0.00274
  -0.00276
  -0.00278
  -0.00279
  -0.00281
  -0.00283
  -0.00285
  -0.00286
  -0.00288
  -0.00290
  -0.00291
  -0.00293
  -0.00294
  -0.00296
  -0.00298
  -0.00299
  -0.00301
  -0.00302
  -0.00304
  -0.00305
  -0.00307
  -0.00309
  -0.00310
  -0.00312
  -0.00314
  -0.00315
  -0.00317
  -0.00319
  -0.00320
  -0.00322
  -0.00324
  -0.00325
  -0.00327
  -0.00329
  -0.00330
  -0.00332
  -0.00334
  -0.00335
  -0.00337
  -0.00339
  -0.00340
  -0.00342
  -0.00344
  -0.00345
  -0.00347
  -0.00349
  -0.00350
  -0.00352
  -0.00353
  -0.00355
  -0.00356
  -0.00358
  -0.00359
  -0.00360
  -0.00362
  -0.00363
  -0.00364
  -0.00366
  -0.00367
  -0.00368
  -0.00370
  -0.00371
  -0.00372
  -0.00373
  -0.00374
  -0.00376
  -0.00377
  -0.00378
  -0.00379
  -0.00380
  -0.00381
  -0.00382
  -0.00383
  -0.00384
  -0.00385
  -0.00386
  -0.00387
  -0.00388
  -0.00389
  -0.00390
  -0.00391
  -0.00392
  -0.00393
  -0.00394
  -0.00395
  -0.00396
  -0.00396
  -0.00397
  -0.00398
  -0.00399
  -0.00399
  -0.00400
  -0.00400
  -0.00401
  -0.00401
  -0.00402
  -0.00402
  -0.00403
  -0.00403
  -0.00403
  -0.00403
  -0.00404
  -0.00404
  -0.00404
  -0.00404
  -0.00404
  -0.00404
  -0.00404
  -0.00404
  -0.00404
  -0.00404
  -0.00403
  -0.00403
  -0.00403
  -0.00403
  -0.00402
  -0.00402
  -0.00402
  -0.00401
  -0.00401
  -0.00400
  -0.00400
  -0.00399
  -0.00399
  -0.00398
  -0.00398
  -0.00397
  -0.00396
  -0.00395
  -0.00395
  -0.00394
  -0.00393
  -0.00392
  -0.00391
  -0.00390
  -0.00389
  -0.00387
  -0.00386
  -0.00385
  -0.00383
  -0.00382
  -0.00380
  -0.00379
  -0.00377
  -0.00376
  -0.00374
  -0.00372
  -0.00370
  -0.00368
  -0.00366
  -0.00364
  -0.00362
  -0.00360
  -0.00358
  -0.00356
  -0.00354
  -0.00352
  -0.00349
  -0.00347
  -0.00344
  -0.00342
  -0.00339
  -0.00336
  -0.00334
  -0.00331
  -0.00328
  -0.00325
  -0.00322
  -0.00319
  -0.00315
  -0.00312
  -0.00309
  -0.00305
  -0.00302
  -0.00298
  -0.00294
  -0.00291
  -0.00287
  -0.00283
  -0.00279
  -0.00275
  -0.00271
  -0.00267
  -0.00262
  -0.00258
  -0.00254
  -0.00249
  -0.00245
  -0.00240
  -0.00235
  -0.00230
  -0.00226
  -0.00221
  -0.00216
  -0.00210
  -0.00205
  -0.00200
  -0.00195
  -0.00189
  -0.00183
  -0.00178
  -0.00172
  -0.00166
  -0.00160
  -0.00154
  -0.00148
  -0.00141
  -0.00135
  -0.00128
  -0.00122
  -0.00115
  -0.00108
  -0.00101
  -0.00094
  -0.00087
  -0.00079
  -0.00072
  -0.00064
  -0.00057
  -0.00049
  -0.00041
  -0.00033
  -0.00025
  -0.00017
  -0.00008
   0.00000
   0.00009
   0.00018
   0.00026
   0.00035
   0.00044
   0.00053
   0.00063
   0.00072
   0.00081
   0.00091
   0.00101
   0.00110
   0.00120
   0.00130
   0.00140
   0.00151
   0.00161
   0.00172
   0.00182
   0.00193
   0.00204
   0.00215
   0.00226
   0.00237
   0.00248
   0.00259
   0.00271
   0.00282
   0.00294
   0.00305
   0.00317
   0.00329
   0.00341
   0.00353
   0.00365
   0.00377
   0.00390
   0.00402
   0.00415
   0.00428
   0.00441
   0.00454
   0.00468
   0.00482
   0.00496
   0.00510
   0.00525
   0.00540
   0.00555
   0.00570
   0.00586
   0.00601
   0.00617
   0.00634
   0.00650
   0.00667
   0.00684
   0.00701
   0.00719
   0.00736
   0.00754
   0.00772
   0.00791
   0.00809
   0.00828
   0.00847
   0.00866
   0.00885
   0.00905
   0.00925
   0.00945
   0.00965
   0.00985
   0.01006
   0.01027
   0.01048
   0.01069
   0.01090
   0.01112
   0.01133
   0.01155
   0.01178
   0.01200
   0.01223
   0.01245
   0.01268
   0.01292
   0.01315
   0.01339
   0.01362
   0.01386
   0.01411
   0.01435
   0.01460
   0.01484
   0.01509
   0.01535
   0.01560
   0.01586
   0.01611
   0.01638
   0.01664
   0.01690
   0.01717
   0.01744
   0.01771
   0.01798
   0.01826
   0.01854
   0.01882
   0.01910
   0.01938
   0.01967
   0.01996
   0.02026
   0.02055
   0.02085
   0.02115
   0.02145
   0.02176
   0.02207
   0.02238
   0.02269
   0.02301
   0.02333
   0.02365
   0.02398
   0.02430
   0.02463
   0.02497
   0.02530
   0.02564
   0.02598
   0.02632
   0.02666
   0.02701
   0.02736
   0.02771
   0.02806
   0.02842
   0.02877
   0.02913
   0.02950
   0.02986
   0.03023
   0.03060
   0.03097
   0.03134
   0.03172
   0.03210
   0.03248
   0.03286
   0.03325
   0.03364
   0.03403
   0.03442
   0.03482
   0.03522
   0.03562
   0.03602
   0.03643
   0.03684
   0.03725
   0.03767
   0.03809
   0.03851
   0.03893
   0.03936
   0.03979
   0.04022
   0.04066
   0.04110
   0.04154
   0.04198
   0.04243
   0.04287
   0.04333
   0.04378
   0.04423
   0.04469
   0.04515
   0.04562
   0.04608
   0.04655
   0.04702
   0.04749
   0.04797
   0.04845
   0.04893
   0.04942
   0.04990
   0.05039
   0.05089
   0.05139
   0.05189
   0.05239
   0.05290
   0.05341
   0.05392
   0.05444
   0.05496
   0.05548
   0.05600
   0.05653
   0.05706
   0.05759
   0.05813
   0.05866
   0.05920
   0.05974
   0.06029
   0.06083
   0.06138
   0.06193
   0.06249
   0.06305
   0.06361
   0.06417
   0.06473
   0.06530
   0.06587
   0.06644
   0.06702
   0.06760
   0.06818
   0.06876
   0.06935
   0.06994
   0.07054
   0.07113
   0.07173
   0.07233
   0.07294
   0.07354
   0.07415
   0.07477
   0.07538
   0.07600
   0.07662
   0.07724
   0.07787
   0.07850
   0.07913
   0.07976
   0.08040
   0.08104
   0.08169
   0.08233
   0.08298
   0.08363
   0.08428
   0.08494
   0.08560
   0.08626
   0.08693
   0.08760
   0.08827
   0.08894
   0.08962
   0.09030
   0.09098
   0.09166
   0.09235
   0.09304
   0.09373
   0.09443
   0.09513
   0.09583
   0.09653
   0.09723
   0.09794
   0.09865
   0.09936
   0.10008
   0.10080
   0.10152
   0.10224
   0.10297
   0.10369
   0.10442
   0.10516
   0.10589
   0.10663
   0.10737
   0.10812
   0.10886
   0.10961
   0.11036
   0.11112
   0.11187
   0.11263
   0.11339
   0.11416
   0.11492
   0.11569
   0.11647
   0.11724
   0.11802
   0.11880
   0.11958
   0.12037
   0.12116
   0.12195
   0.12274
   0.12354
   0.12433
   0.12513
   0.12594
   0.12674
   0.12755
   0.12836
   0.12917
   0.12998
   0.13080
   0.13162
   0.13244
   0.13326
   0.13409
   0.13491
   0.13574
   0.13657
   0.13740
   0.13824
   0.13908
   0.13992
   0.14076
   0.14160
   0.14245
   0.14329
   0.14414
   0.14499
   0.14585
   0.14670
   0.14756
   0.14842
   0.14928
   0.15014
   0.15101
   0.15188
   0.15274
   0.15362
   0.15449
   0.15536
   0.15624
   0.15712
   0.15800
   0.15888
   0.15976
   0.16065
   0.16154
   0.16243
   0.16333
   0.16422
   0.16512
   0.16602
   0.16692
   0.16783
   0.16874
   0.16965
   0.17056
   0.17147
   0.17239
   0.17331
   0.17423
   0.17515
   0.17607
   0.17700
   0.17792
   0.17885
   0.17978
   0.18071
   0.18164
   0.18257
   0.18350
   0.18443
   0.18537
   0.18630
   0.18724
   0.18817
   0.18911
   0.19005
   0.19099
   0.19194
   0.19288
   0.19383
   0.19477
   0.19572
   0.19667
   0.19763
   0.19858
   0.19954
   0.20049
   0.20145
   0.20241
   0.20337
   0.20434
   0.20530
   0.20627
   0.20724
   0.20820
   0.20917
   0.21014
   0.21111
   0.21209
   0.21306
   0.21403
   0.21501
   0.21599
   0.21696
   0.21794
   0.21892
   0.21990
   0.22088
   0.22186
   0.22285
   0.22383
   0.22482
   0.22580
   0.22679
   0.22778
   0.22876
   0.22975
   0.23074
   0.23173
   0.23272
   0.23371
   0.23471
   0.23570
   0.23669
   0.23768
   0.23868
   0.23967
   0.24066
   0.24166
   0.24265
   0.24365
   0.24464
   0.24564
   0.24664
   0.24763
   0.24863
   0.24963
   0.25063
   0.25163
   0.25263
   0.25363
   0.25463
   0.25563
   0.25663
   0.25763
   0.25864
   0.25964
   0.26065
   0.26165
   0.26266
   0.26366
   0.26467
   0.26567
   0.26668
   0.26769
   0.26869
   0.26970
   0.27071
   0.27171
   0.27272
   0.27372
   0.27473
   0.27574
   0.27674
   0.27775
   0.27875
   0.27976
   0.28076
   0.28177
   0.28277
   0.28378
   0.28478
   0.28578
   0.28678
   0.28779
   0.28879
   0.28979
   0.29079
   0.29179
   0.29279
   0.29379
   0.29479
   0.29579
   0.29679
   0.29779
   0.29879
   0.29979
   0.30078
   0.30178
   0.30278
   0.30378
   0.30477
   0.30577
   0.30676
   0.30775
   0.30875
   0.30974
   0.31073
   0.31172
   0.31271
   0.31370
   0.31469
   0.31567
   0.31666
   0.31765
   0.31863
   0.31961
   0.32059
   0.32158
   0.32256
   0.32354
   0.32451
   0.32549
   0.32647
   0.32745
   0.32842
   0.32940
   0.33037
   0.33134
   0.33231
   0.33329
   0.33426
   0.33522
   0.33619
   0.33716
   0.33813
   0.33909
   0.34005
   0.34102
   0.34198
   0.34294
   0.34390
   0.34486
   0.34581
   0.34677
   0.34772
   0.34867
   0.34963
   0.35058
   0.35152
   0.35247
   0.35342
   0.35436
   0.35530
   0.35624
   0.35718
   0.35811
   0.35905
   0.35998
   0.36091
   0.36184
   0.36277
   0.36370
   0.36462
   0.36555
   0.36647
   0.36739
   0.36831
   0.36923
   0.37015
   0.37106
   0.37198
   0.37289
   0.37380
   0.37471
   0.37562
   0.37653
   0.37744
   0.37834
   0.37925
   0.38015
   0.38105
   0.38194
   0.38284
   0.38373
   0.38462
   0.38551
   0.38639
   0.38728
   0.38816
   0.38904
   0.38992
   0.39079
   0.39166
   0.39253
   0.39340
   0.39427
   0.39513
   0.39599
   0.39685
   0.39771
   0.39857
   0.39942
   0.40027
   0.40112
   0.40196
   0.40281
   0.40365
   0.40449
   0.40533
   0.40616
   0.40700
   0.40783
   0.40866
   0.40949
   0.41031
   0.41114
   0.41196
   0.41278
   0.41360
   0.41441
   0.41523
   0.41604
   0.41685
   0.41765
   0.41846
   0.41926
   0.42006
   0.42086
   0.42166
   0.42246
   0.42325
   0.42404
   0.42483
   0.42561
   0.42639
   0.42717
   0.42795
   0.42873
   0.42950
   0.43027
   0.43104
   0.43180
   0.43256
   0.43332
   0.43408
   0.43483
   0.43558
   0.43633
   0.43707
   0.43781
   0.43855
   0.43929
   0.44002
   0.44075
   0.44148
   0.44221
   0.44293
   0.44365
   0.44437
   0.44509
   0.44580
   0.44651
   0.44722
   0.44793
   0.44863
   0.44933
   0.45003
   0.45073
   0.45142
   0.45212
   0.45281
   0.45349
   0.45418
   0.45487
   0.45555
   0.45623
   0.45691
   0.45758
   0.45825
   0.45892
   0.45959
   0.46026
   0.46092
   0.46158
   0.46223
   0.46289
   0.46354
   0.46418
   0.46483
   0.46547
   0.46610
   0.46674
   0.46737
   0.46800
   0.46862
   0.46924
   0.46986
   0.47048
   0.47109
   0.47171
   0.47231
   0.47292
   0.47352
   0.47413
   0.47472
   0.47532
   0.47592
   0.47651
   0.47710
   0.47768
   0.47827
   0.47885
   0.47943
   0.48001
   0.48058
   0.48115
   0.48172
   0.48229
   0.48285
   0.48342
   0.48397
   0.48453
   0.48508
   0.48563
   0.48618
   0.48673
   0.48727
   0.48781
   0.48834
   0.48888
   0.48941
   0.48993
   0.49046
   0.49098
   0.49150
   0.49201
   0.49252
   0.49303
   0.49354
   0.49404
   0.49454
   0.49504
   0.49553
   0.49603
   0.49651
   0.49700
   0.49749
   0.49797
   0.49845
   0.49892
   0.49940
   0.49987
   0.50034
   0.50081
   0.50127
   0.50173
   0.50219
   0.50265
   0.50310
   0.50356
   0.50401
   0.50446
   0.50490
   0.50535
   0.50579
   0.50623
   0.50666
   0.50710
   0.50753
   0.50796
   0.50838
   0.50881
   0.50923
   0.50965
   0.51006
   0.51048
   0.51089
   0.51129
   0.51170
   0.51210
   0.51250
   0.51289
   0.51328
   0.51367
   0.51406
   0.51444
   0.51482
   0.51520
   0.51558
   0.51595
   0.51632
   0.51669
   0.51705
   0.51741
   0.51777
   0.51813
   0.51848
   0.51884
   0.51919
   0.51953
   0.51988
   0.52022
   0.52057
   0.52091
   0.52124
   0.52158
   0.52191
   0.52225
   0.52258
   0.52291
   0.52323
   0.52356
   0.52388
   0.52420
   0.52452
   0.52484
   0.52515
   0.52546
   0.52577
   0.52608
   0.52638
   0.52668
   0.52698
   0.52727
   0.52756
   0.52785
   0.52814
   0.52843
   0.52871
   0.52899
   0.52926
   0.52954
   0.52981
   0.53008
   0.53034
   0.53061
   0.53087
   0.53113
   0.53138
   0.53164
   0.53189
   0.53214
   0.53239
   0.53264
   0.53288
   0.53313
   0.53337
   0.53361
   0.53385
   0.53408
   0.53432
   0.53455
   0.53479
   0.53502
   0.53525
   0.53548
   0.53571
   0.53593
   0.53616
   0.53638
   0.53660
   0.53682
   0.53704
   0.53725
   0.53746
   0.53767
   0.53788
   0.53809
   0.53829
   0.53849
   0.53869
   0.53889
   0.53908
   0.53928
   0.53947
   0.53965
   0.53984
   0.54002
   0.54020
   0.54038
   0.54056
   0.54073
   0.54090
   0.54107
   0.54124
   0.54141
   0.54157
   0.54173
   0.54189
   0.54205
   0.54221
   0.54236
   0.54252
   0.54267
   0.54283
   0.54298
   0.54313
   0.54328
   0.54343
   0.54358
   0.54373
   0.54388
   0.54402
   0.54417
   0.54431
   0.54445
   0.54459
   0.54473
   0.54487
   0.54500
   0.54513
   0.54526
   0.54539
   0.54551
   0.54564
   0.54576
   0.54588
   0.54600
   0.54612
   0.54623
   0.54634
   0.54646
   0.54657
   0.54668
   0.54679
   0.54689
   0.54700
   0.54710
   0.54721
   0.54731
   0.54741
   0.54751
   0.54761
   0.54771
   0.54781
   0.54791
   0.54800
   0.54809
   0.54819
   0.54828
   0.54837
   0.54846
   0.54854
   0.54863
   0.54871
   0.54880
   0.54888
   0.54896
   0.54904
   0.54912
   0.54919
   0.54927
   0.54934
   0.54941
   0.54948
   0.54955
   0.54962
   0.54969
   0.54975
   0.54981
   0.54988
   0.54994
   0.55000
   0.55006
   0.55012
   0.55017
   0.55023
   0.55029
   0.55034
   0.55040
   0.55045
   0.55051
   0.55056
   0.55061
   0.55066
   0.55071
   0.55076
   0.55081
   0.55086
   0.55091
   0.55096
   0.55101
   0.55105
   0.55110
   0.55114
   0.55118
   0.55123
   0.55127
   0.55131
   0.55135
   0.55138
   0.55142
   0.55146
   0.55149
   0.55153
   0.55156
   0.55159
   0.55162
   0.55165
   0.55168
   0.55171
   0.55173
   0.55176
   0.55178
   0.55181
   0.55183
   0.55185
   0.55187
   0.55189
   0.55191
   0.55193
   0.55195
   0.55197
   0.55198
   0.55200
   0.55202
   0.55203
   0.55205
   0.55207
   0.55208
   0.55210
   0.55211
   0.55213
   0.55214
   0.55216
   0.55217
   0.55218
   0.55220
   0.55221
   0.55222
   0.55223
   0.55224
   0.55225
   0.55226
   0.55227
   0.55227
   0.55228
   0.55229
   0.55229
   0.55229
   0.55230
   0.55230
   0.55230
   0.55230
   0.55230
   0.55230
   0.55229
   0.55229
   0.55228
   0.55228
   0.55227
   0.55227
   0.55226
   0.55225
   0.55225
   0.55224
   0.55223
   0.55223
   0.55222
   0.55221
   0.55221
   0.55221
   0.55220
   0.55220
   0.55219
   0.55219
   0.55219
   0.55218
   0.55218
   0.55217
   0.55216
   0.55216
   0.55215
   0.55214
   0.55213
   0.55211
   0.55210
   0.55209
   0.55207
   0.55205
   0.55203
   0.55202
   0.55200
   0.55198
   0.55196
   0.55194
   0.55192
   0.55191
   0.55189
   0.55187
   0.55185
   0.55184
   0.55182
   0.55181
   0.55179
   0.55178
   0.55176
   0.55174
   0.55173
   0.55171
   0.55169
   0.55168
   0.55166
   0.55164
   0.55162
   0.55159
   0.55157
   0.55155
   0.55152
   0.55150
   0.55147
   0.55145
   0.55142
   0.55139
   0.55137
   0.55134
   0.55132
   0.55129
   0.55127
   0.55124
   0.55122
   0.55120
   0.55118
   0.55116
   0.55113
   0.55111
   0.55109
   0.55107
   0.55105
   0.55103
   0.55101
   0.55099
   0.55097
   0.55095
   0.55093
   0.55090
   0.55088
   0.55086
   0.55084
   0.55081
   0.55079
   0.55076
   0.55074
   0.55071
   0.55069
   0.55066
   0.55063
   0.55060
   0.55058
   0.55055
   0.55052
   0.55049
   0.55046
   0.55043
   0.55040
   0.55037
   0.55033
   0.55030
   0.55027
   0.55024
   0.55021
   0.55018
   0.55015
   0.55012
   0.55009
   0.55007
   0.55004
   0.55001
   0.54998
   0.54995
   0.54993
   0.54990
   0.54987
   0.54984
   0.54982
   0.54979
   0.54976
   0.54973
   0.54970
   0.54967
   0.54964
   0.54961
   0.54958
   0.54955
   0.54952
   0.54949
   0.54946
   0.54943
   0.54940
   0.54937
   0.54934
   0.54931
   0.54928
   0.54925
   0.54922
   0.54919
   0.54917
   0.54914
   0.54911
   0.54909
   0.54906
   0.54903
   0.54901
   0.54898
   0.54895
   0.54893
   0.54890
   0.54887
   0.54885
   0.54882
   0.54879
   0.54876
   0.54873
   0.54870
   0.54867
   0.54864
   0.54861
   0.54858
   0.54854
   0.54851
   0.54848
   0.54845
   0.54842
   0.54839
   0.54836
   0.54833
   0.54830
   0.54827
   0.54824
   0.54821
   0.54818
   0.54815
   0.54812
   0.54809
   0.54806
   0.54803
   0.54800
   0.54797
   0.54794
   0.54791
   0.54788
   0.54785
   0.54782
   0.54779
   0.54776
   0.54773
   0.54770
   0.54766
   0.54763
   0.54760
   0.54757
   0.54754
   0.54751
   0.54748
   0.54745
   0.54742
   0.54739
   0.54736
   0.54733
   0.54729
   0.54726
   0.54723
   0.54720
   0.54717
   0.54714
   0.54712
   0.54709
   0.54706
   0.54703
   0.54700
   0.54698
   0.54695
   0.54692
   0.54690
   0.54687
   0.54684
   0.54682
   0.54679
   0.54677
   0.54674
   0.54671
   0.54668
   0.54665
   0.54663
   0.54660
   0.54657
   0.54654
   0.54651
   0.54647
   0.54644
   0.54641
   0.54638
   0.54635
   0.54632
   0.54629
   0.54626
   0.54623
   0.54620
   0.54617
   0.54614
   0.54611
   0.54609
   0.54606
   0.54603
   0.54600
   0.54598
   0.54595
   0.54592
   0.54589
   0.54587
   0.54584
   0.54581
   0.54578
   0.54575
   0.54572
   0.54569
   0.54566
   0.54563
   0.54560
   0.54557
   0.54554
   0.54551
   0.54548
   0.54545
   0.54542
   0.54539
   0.54536
   0.54532
   0.54529
   0.54526
   0.54523
   0.54520
   0.54517
   0.54514
   0.54511
   0.54508
   0.54505
   0.54502
   0.54499
   0.54496
   0.54493
   0.54490
   0.54487
   0.54485
   0.54482
   0.54479
   0.54477
   0.54474
   0.54471
   0.54469
   0.54466
   0.54463
   0.54461
   0.54458
   0.54455
   0.54453
   0.54450
   0.54447
   0.54444
   0.54441
   0.54438
   0.54435
   0.54432
   0.54429
   0.54426
   0.54423
   0.54420
   0.54417
   0.54414
   0.54411
   0.54407
   0.54404
   0.54401
   0.54398
   0.54395
   0.54392
   0.54389
   0.54386
   0.54383
   0.54380
   0.54377
   0.54374
   0.54371
   0.54368
   0.54365
   0.54362
   0.54359
   0.54356
   0.54353
   0.54350
   0.54347
   0.54344
   0.54341
   0.54338
   0.54335
   0.54332
   0.54329
   0.54326
   0.54323
   0.54320
   0.54317
   0.54313
   0.54310
   0.54307
   0.54304
   0.54300
   0.54297
   0.54294
   0.54290
   0.54287
   0.54284
   0.54281
   0.54277
   0.54274
   0.54271
   0.54268
   0.54265
   0.54262
   0.54259
   0.54256
   0.54253
   0.54250
   0.54247
   0.54244
   0.54241
   0.54238
   0.54235
   0.54232
   0.54229
   0.54226
   0.54222
   0.54219
   0.54216
   0.54213
   0.54209
   0.54206
   0.54202
   0.54199
   0.54195
   0.54192
   0.54189
   0.54185
   0.54182
   0.54178
   0.54175
   0.54172
   0.54169
   0.54166
   0.54163
   0.54160
   0.54157
   0.54154
   0.54151
   0.54149
   0.54146
   0.54143
   0.54140
   0.54137
   0.54134
   0.54131
   0.54128
   0.54125
   0.54122
   0.54119
   0.54116
   0.54112
   0.54109
   0.54106
   0.54102
   0.54099
   0.54095
   0.54092
   0.54088
   0.54085
   0.54081
   0.54078
   0.54074
   0.54071
   0.54067
   0.54064
   0.54060
   0.54056
   0.54053
   0.54049
   0.54046
   0.54042
   0.54038
   0.54035
   0.54031
   0.54028
   0.54024
   0.54020
   0.54017
   0.54013
   0.54010
   0.54006
   0.54002
   0.53999
   0.53995
   0.53991
   0.53988
   0.53984
   0.53981
   0.53977
   0.53974
   0.53970
   0.53967
   0.53963
   0.53960
   0.53956
   0.53953
   0.53949
   0.53946
   0.53942
   0.53939
   0.53936
   0.53932
   0.53929
   0.53925
   0.53922
   0.53918
   0.53915
   0.53911
   0.53907
   0.53904
   0.53900
   0.53897
   0.53893
   0.53889
   0.53886
   0.53882
   0.53879
   0.53875
   0.53871
   0.53868
   0.53864
   0.53861
   0.53857
   0.53854
   0.53850
   0.53847
   0.53843
   0.53839
   0.53836
   0.53832
   0.53829
   0.53825
   0.53821
   0.53818
   0.53814
   0.53810
   0.53806
   0.53803
   0.53799
   0.53795
   0.53791
   0.53787
   0.53783
   0.53780
   0.53776
   0.53772
   0.53768
   0.53764
   0.53761
   0.53757
   0.53753
   0.53750
   0.53746
   0.53743
   0.53739
   0.53736
   0.53732
   0.53728
   0.53725
   0.53721
   0.53718
   0.53714
   0.53711
   0.53707
   0.53703
   0.53699
   0.53695
   0.53691
   0.53687
   0.53683
   0.53679
   0.53675
   0.53671
   0.53666
   0.53662
   0.53658
   0.53654
   0.53649
   0.53645
   0.53641
   0.53636
   0.53632
   0.53628
   0.53624
   0.53619
   0.53615
   0.53611
   0.53607
   0.53603
   0.53599
   0.53595
   0.53591
   0.53587
   0.53583
   0.53579
   0.53575
   0.53571
   0.53567
   0.53563
   0.53560
   0.53556
   0.53552
   0.53548
   0.53545
   0.53541
   0.53537
   0.53533
   0.53529
   0.53525
   0.53521
   0.53517
   0.53513
   0.53509
   0.53505
   0.53501
   0.53497
   0.53493
   0.53488
   0.53484
   0.53480
   0.53476
   0.53472
   0.53467
   0.53463
   0.53459
   0.53455
   0.53451
   0.53447
   0.53443
   0.53439
   0.53435
   0.53431
   0.53427
   0.53423
   0.53419
   0.53415
   0.53411
   0.53407
   0.53403
   0.53399
   0.53395
   0.53391
   0.53387
   0.53382
   0.53378
   0.53374
   0.53370
   0.53366
   0.53362
   0.53358
   0.53353
   0.53349
   0.53345
   0.53341
   0.53336
   0.53332
   0.53327
   0.53323
   0.53319
   0.53314
   0.53310
   0.53305
   0.53301
   0.53297
   0.53292
   0.53288
   0.53284
   0.53279
   0.53275
   0.53271
   0.53267
   0.53262
   0.53258
   0.53254
   0.53250
   0.53246
   0.53242
   0.53238
   0.53233
   0.53229
   0.53225
   0.53221
   0.53217
   0.53213
   0.53209
   0.53204
   0.53200
   0.53196
   0.53192
   0.53187
   0.53183
   0.53179
   0.53174
   0.53170
   0.53165
   0.53161
   0.53156
   0.53152
   0.53147
   0.53142
   0.53138
   0.53133
   0.53128
   0.53123
   0.53119
   0.53114
   0.53109
   0.53104
   0.53100
   0.53095
   0.53090
   0.53086
   0.53081
   0.53077
   0.53072
   0.53068
   0.53063
   0.53059
   0.53055
   0.53050
   0.53046
   0.53042
   0.53037
   0.53033
   0.53029
   0.53024
   0.53020
   0.53015
   0.53011
   0.53006
   0.53002
   0.52997
   0.52992
   0.52988
   0.52983
   0.52978
   0.52973
   0.52969
   0.52964
   0.52959
   0.52954
   0.52950
   0.52945
   0.52940
   0.52936
   0.52931
   0.52926
   0.52922
   0.52917
   0.52913
   0.52908
   0.52904
   0.52899
   0.52895
   0.52890
   0.52885
   0.52881
   0.52876
   0.52871
   0.52866
   0.52862
   0.52857
   0.52852
   0.52847
   0.52842
   0.52837
   0.52832
   0.52827
   0.52822
   0.52817
   0.52812
   0.52807
   0.52802
   0.52797
   0.52792
   0.52787
   0.52782
   0.52777
   0.52772
   0.52767
   0.52762
   0.52757
   0.52752
   0.52748
   0.52743
   0.52738
   0.52733
   0.52728
   0.52723
   0.52718
   0.52713
   0.52709
   0.52704
   0.52699
   0.52694
   0.52689
   0.52684
   0.52679
   0.52674
   0.52669
   0.52664
   0.52659
   0.52654
   0.52649
   0.52644
   0.52638
   0.52633
   0.52628
   0.52622
   0.52617
   0.52612
   0.52606
   0.52601
   0.52596
   0.52591
   0.52585
   0.52580
   0.52575
   0.52570
   0.52565
   0.52560
   0.52555
   0.52550
   0.52545
   0.52539
   0.52534
   0.52529
   0.52524
   0.52519
   0.52514
   0.52508
   0.52503
   0.52497
   0.52492
   0.52486
   0.52481
   0.52475
   0.52469
   0.52463
   0.52457
   0.52451
   0.52445
   0.52439
   0.52433
   0.52428
   0.52422
   0.52416
   0.52410
   0.52404
   0.52398
   0.52392
   0.52387
   0.52381
   0.52375
   0.52370
   0.52364
   0.52358
   0.52353
   0.52347
   0.52341
   0.52336
   0.52330
   0.52324
   0.52318
   0.52313
   0.52307
   0.52301
   0.52295
   0.52290
   0.52284
   0.52278
   0.52272
   0.52266
   0.52260
   0.52254
   0.52248
   0.52242
   0.52237
   0.52231
   0.52225
   0.52219
   0.52213
   0.52207
   0.52200
   0.52194
   0.52188
   0.52182
   0.52176
   0.52170
   0.52164
   0.52158
   0.52152
   0.52146
   0.52139
   0.52133
   0.52127
   0.52121
   0.52115
   0.52108
   0.52102
   0.52096
   0.52090
   0.52083
   0.52077
   0.52070
   0.52064
   0.52058
   0.52051
   0.52044
   0.52038
   0.52031
   0.52025
   0.52018
   0.52011
   0.52005
   0.51998
   0.51991
   0.51985
   0.51978
   0.51971
   0.51965
   0.51958
   0.51952
   0.51945
   0.51939
   0.51933
   0.51926
   0.51920
   0.51913
   0.51907
   0.51900
   0.51894
   0.51887
   0.51881
   0.51874
   0.51867
   0.51861
   0.51854
   0.51847
   0.51840
   0.51833
   0.51826
   0.51819
   0.51811
   0.51804
   0.51797
   0.51790
   0.51782
   0.51775
   0.51768
   0.51760
   0.51753
   0.51745
   0.51738
   0.51731
   0.51723
   0.51716
   0.51709
   0.51701
   0.51694
   0.51687
   0.51679
   0.51672
   0.51664
   0.51657
   0.51649
   0.51642
   0.51634
   0.51627
   0.51619
   0.51611
   0.51604
   0.51596
   0.51588
   0.51580
   0.51573
   0.51565
   0.51557
   0.51549
   0.51541
   0.51533
   0.51525
   0.51518
   0.51510
   0.51502
   0.51494
   0.51486
   0.51478
   0.51470
   0.51462
   0.51454
   0.51446
   0.51438
   0.51430
   0.51422
   0.51414
   0.51406
   0.51398
   0.51390
   0.51382
   0.51374
   0.51366
   0.51358
   0.51350
   0.51341
   0.51333
   0.51325
   0.51317
   0.51308
   0.51300
   0.51291
   0.51283
   0.51274
   0.51265
   0.51256
   0.51247
   0.51239
   0.51230
   0.51221
   0.51212
   0.51203
   0.51194
   0.51185
   0.51176
   0.51167
   0.51158
   0.51150
   0.51141
   0.51132
   0.51123
   0.51115
   0.51106
   0.51097
   0.51089
   0.51080
   0.51071
   0.51063
   0.51054
   0.51045
   0.51036
   0.51027
   0.51018
   0.51009
   0.51000
   0.50991
   0.50982
   0.50972
   0.50963
   0.50954
   0.50944
   0.50935
   0.50925
   0.50916
   0.50906
   0.50897
   0.50887
   0.50878
   0.50868
   0.50859
   0.50849
   0.50839
   0.50830
   0.50820
   0.50810
   0.50801
   0.50791
   0.50781
   0.50772
   0.50762
   0.50752
   0.50743
   0.50733
   0.50723
   0.50714
   0.50704
   0.50694
   0.50684
   0.50674
   0.50665
   0.50655
   0.50645
   0.50635
   0.50625
   0.50615
   0.50605
   0.50594
   0.50584
   0.50574
   0.50564
   0.50553
   0.50543
   0.50532
   0.50522
   0.50512
   0.50501
   0.50491
   0.50480
   0.50469
   0.50459
   0.50448
   0.50438
   0.50427
   0.50417
   0.50406
   0.50395
   0.50385
   0.50374
   0.50363
   0.50353
   0.50342
   0.50331
   0.50321
   0.50310
   0.50299
   0.50289
   0.50278
   0.50267
   0.50256
   0.50245
   0.50234
   0.50223
   0.50213
   0.50202
   0.50191
   0.50180
   0.50168
   0.50157
   0.50146
   0.50135
   0.50124
   0.50112
   0.50101
   0.50090
   0.50078
   0.50067
   0.50055
   0.50044
   0.50032
   0.50021
   0.50009
   0.49997
   0.49986
   0.49974
   0.49962
   0.49950
   0.49939
   0.49927
   0.49915
   0.49903
   0.49891
   0.49879
   0.49867
   0.49855
   0.49843
   0.49831
   0.49820
   0.49808
   0.49796
   0.49784
   0.49772
   0.49760
   0.49749
   0.49737
   0.49725
   0.49714
   0.49702
   0.49690
   0.49679
   0.49667
   0.49655
   0.49643
   0.49632
   0.49620
   0.49608
   0.49595
   0.49583
   0.49571
   0.49559
   0.49546
   0.49534
   0.49521
   0.49509
   0.49496
   0.49484
   0.49471
   0.49458
   0.49445
   0.49432
   0.49420
   0.49407
   0.49394
   0.49381
   0.49368
   0.49355
   0.49342
   0.49329
   0.49316
   0.49303
   0.49290
   0.49277
   0.49264
   0.49251
   0.49238
   0.49225
   0.49212
   0.49199
   0.49185
   0.49172
   0.49159
   0.49146
   0.49133
   0.49120
   0.49107
   0.49094
   0.49081
   0.49068
   0.49054
   0.49041
   0.49028
   0.49015
   0.49001
   0.48988
   0.48975
   0.48961
   0.48948
   0.48934
   0.48921
   0.48907
   0.48894
   0.48880
   0.48867
   0.48853
   0.48840
   0.48826
   0.48813
   0.48799
   0.48785
   0.48772
   0.48758
   0.48744
   0.48731
   0.48717
   0.48703
   0.48690
   0.48676
   0.48662
   0.48648
   0.48635
   0.48621
   0.48607
   0.48593
   0.48580
   0.48566
   0.48552
   0.48538
   0.48524
   0.48510
   0.48496
   0.48482
   0.48468
   0.48453
   0.48439
   0.48425
   0.48411
   0.48396
   0.48382
   0.48367
   0.48353
   0.48338
   0.48324
   0.48309
   0.48294
   0.48280
   0.48265
   0.48250
   0.48236
   0.48221
   0.48207
   0.48192
   0.48177
   0.48163
   0.48148
   0.48134
   0.48120
   0.48105
   0.48091
   0.48076
   0.48061
   0.48047
   0.48032
   0.48018
   0.48003
   0.47988
   0.47973
   0.47958
   0.47943
   0.47928
   0.47913
   0.47898
   0.47883
   0.47867
   0.47852
   0.47837
   0.47822
   0.47807
   0.47791
   0.47776
   0.47761
   0.47746
   0.47731
   0.47716
   0.47701
   0.47686
   0.47671
   0.47656
   0.47641
   0.47626
   0.47611
   0.47596
   0.47581
   0.47566
   0.47551
   0.47536
   0.47521
   0.47505
   0.47490
   0.47474
   0.47459
   0.47443
   0.47427
   0.47411
   0.47396
   0.47380
   0.47364
   0.47348
   0.47332
   0.47316
   0.47301
   0.47285
   0.47269
   0.47253
   0.47237
   0.47221
   0.47205
   0.47189
   0.47173
   0.47157
   0.47141
   0.47125
   0.47110
   0.47094
   0.47078
   0.47062
   0.47046
   0.47030
   0.47014
   0.46998
   0.46982
   0.46966
   0.46950
   0.46934
   0.46919
   0.46903
   0.46887
   0.46871
   0.46855
   0.46839
   0.46823
   0.46807
   0.46791
   0.46775
   0.46759
   0.46743
   0.46727
   0.46711
   0.46695
   0.46679
   0.46663
   0.46646
   0.46630
   0.46614
   0.46597
   0.46581
   0.46564
   0.46547
   0.46531
   0.46514
   0.46497
   0.46480
   0.46463
   0.46446
   0.46430
   0.46413
   0.46396
   0.46379
   0.46362
   0.46345
   0.46328
   0.46312
   0.46295
   0.46278
   0.46261
   0.46245
   0.46228
   0.46212
   0.46195
   0.46178
   0.46162
   0.46145
   0.46128
   0.46111
   0.46095
   0.46078
   0.46061
   0.46044
   0.46027
   0.46010
   0.45993
   0.45976
   0.45959
   0.45942
   0.45924
   0.45907
   0.45890
   0.45873
   0.45856
   0.45839
   0.45822
   0.45805
   0.45788
   0.45771
   0.45754
   0.45737
   0.45720
   0.45703
   0.45686
   0.45669
   0.45652
   0.45635
   0.45618
   0.45601
   0.45583
   0.45566
   0.45549
   0.45532
   0.45514
   0.45497
   0.45479
   0.45462
   0.45445
   0.45427
   0.45409
   0.45392
   0.45374
   0.45357
   0.45339
   0.45321
   0.45303
   0.45286
   0.45268
   0.45250
   0.45232
   0.45215
   0.45197
   0.45179
   0.45161
   0.45143
   0.45125
   0.45107
   0.45090
   0.45072
   0.45054
   0.45036
   0.45018
   0.45000
   0.44982
   0.44964
   0.44946
   0.44928
   0.44910
   0.44892
   0.44874
   0.44857
   0.44839
   0.44821
   0.44803
   0.44785
   0.44767
   0.44749
   0.44731
   0.44713
   0.44695
   0.44677
   0.44659
   0.44641
   0.44623
   0.44605
   0.44587
   0.44569
   0.44550
   0.44532
   0.44514
   0.44496
   0.44477
   0.44459
   0.44441
   0.44422
   0.44404
   0.44385
   0.44367
   0.44348
   0.44330
   0.44312
   0.44293
   0.44275
   0.44256
   0.44238
   0.44220
   0.44201
   0.44183
   0.44165
   0.44147
   0.44128
   0.44110
   0.44092
   0.44073
   0.44055
   0.44036
   0.44018
   0.43999
   0.43981
   0.43962
   0.43943
   0.43925
   0.43906
   0.43887
   0.43868
   0.43849
   0.43830
   0.43811
   0.43792
   0.43773
   0.43754
   0.43735
   0.43716
   0.43697
   0.43678
   0.43659
   0.43640
   0.43621
   0.43602
   0.43583
   0.43565
   0.43546
   0.43527
   0.43508
   0.43489
   0.43470
   0.43451
   0.43432
   0.43413
   0.43393
   0.43374
   0.43355
   0.43335
   0.43316
   0.43296
   0.43277
   0.43257
   0.43238
   0.43218
   0.43198
   0.43179
   0.43159
   0.43140
   0.43120
   0.43100
   0.43081
   0.43061
   0.43042
   0.43022
   0.43003
   0.42983
   0.42964
   0.42944
   0.42925
   0.42905
   0.42886
   0.42866
   0.42847
   0.42827
   0.42808
   0.42789
   0.42769
   0.42750
   0.42730
   0.42711
   0.42691
   0.42672
   0.42652
   0.42633
   0.42613
   0.42594
   0.42574
   0.42554
   0.42535
   0.42515
   0.42495
   0.42476
   0.42456
   0.42436
   0.42416
   0.42396
   0.42376
   0.42356
   0.42336
   0.42316
   0.42296
   0.42276
   0.42255
   0.42235
   0.42215
   0.42195
   0.42174
   0.42154
   0.42133
   0.42113
   0.42092
   0.42072
   0.42051
   0.42031
   0.42011
   0.41990
   0.41970
   0.41949
   0.41929
   0.41909
   0.41889
   0.41868
   0.41848
   0.41828
   0.41808
   0.41788
   0.41767
   0.41747
   0.41727
   0.41706
   0.41686
   0.41666
   0.41645
   0.41625
   0.41604
   0.41583
   0.41563
   0.41542
   0.41521
   0.41500
   0.41479
   0.41458
   0.41437
   0.41416
   0.41395
   0.41374
   0.41353
   0.41332
   0.41312
   0.41291
   0.41270
   0.41249
   0.41228
   0.41207
   0.41186
   0.41165
   0.41144
   0.41123
   0.41102
   0.41080
   0.41059
   0.41038
   0.41016
   0.40995
   0.40973
   0.40952
   0.40930
   0.40908
   0.40886
   0.40865
   0.40843
   0.40821
   0.40799
   0.40777
   0.40755
   0.40734
   0.40712
   0.40690
   0.40668
   0.40647
   0.40625
   0.40604
   0.40582
   0.40561
   0.40539
   0.40518
   0.40496
   0.40474
   0.40453
   0.40431
   0.40409
   0.40387
   0.40366
   0.40344
   0.40321
   0.40299
   0.40277
   0.40255
   0.40233
   0.40210
   0.40188
   0.40165
   0.40143
   0.40121
   0.40098
   0.40076
   0.40053
   0.40031
   0.40008
   0.39986
   0.39964
   0.39941
   0.39919
   0.39897
   0.39874
   0.39852
   0.39829
   0.39807
   0.39784
   0.39762
   0.39739
   0.39717
   0.39694
   0.39672
   0.39649
   0.39626
   0.39604
   0.39581
   0.39558
   0.39535
   0.39512
   0.39489
   0.39466
   0.39443
   0.39420
   0.39397
   0.39374
   0.39351
   0.39328
   0.39305
   0.39282
   0.39258
   0.39235
   0.39212
   0.39189
   0.39165
   0.39142
   0.39118
   0.39095
   0.39072
   0.39048
   0.39024
   0.39001
   0.38977
   0.38954
   0.38930
   0.38906
   0.38882
   0.38859
   0.38835
   0.38811
   0.38787
   0.38763
   0.38739
   0.38715
   0.38691
   0.38666
   0.38642
   0.38618
   0.38594
   0.38569
   0.38545
   0.38520
   0.38496
   0.38471
   0.38447
   0.38422
   0.38398
   0.38373
   0.38349
   0.38324
   0.38300
   0.38275
   0.38251
   0.38226
   0.38202
   0.38177
   0.38153
   0.38128
   0.38104
   0.38079
   0.38054
   0.38030
   0.38005
   0.37980
   0.37955
   0.37930
   0.37905
   0.37879
   0.37854
   0.37829
   0.37803
   0.37778
   0.37752
   0.37727
   0.37701
   0.37675
   0.37649
   0.37624
   0.37598
   0.37572
   0.37546
   0.37520
   0.37495
   0.37469
   0.37443
   0.37417
   0.37391
   0.37365
   0.37339
   0.37313
   0.37287
   0.37261
   0.37235
   0.37208
   0.37182
   0.37156
   0.37130
   0.37103
   0.37077
   0.37050
   0.37024
   0.36997
   0.36971
   0.36944
   0.36917
   0.36890
   0.36863
   0.36836
   0.36809
   0.36782
   0.36755
   0.36728
   0.36701
   0.36674
   0.36646
   0.36619
   0.36591
   0.36564
   0.36536
   0.36509
   0.36481
   0.36454
   0.36426
   0.36398
   0.36371
   0.36343
   0.36315
   0.36288
   0.36260
   0.36232
   0.36204
   0.36176
   0.36149
   0.36121
   0.36093
   0.36065
   0.36037
   0.36008
   0.35980
   0.35952
   0.35924
   0.35895
   0.35867
   0.35838
   0.35810
   0.35781
   0.35752
   0.35723
   0.35694
   0.35666
   0.35637
   0.35607
   0.35578
   0.35549
   0.35520
   0.35491
   0.35461
   0.35432
   0.35402
   0.35373
   0.35343
   0.35314
   0.35284
   0.35254
   0.35224
   0.35195
   0.35165
   0.35135
   0.35104
   0.35074
   0.35044
   0.35014
   0.34983
   0.34953
   0.34922
   0.34892
   0.34861
   0.34830
   0.34799
   0.34769
   0.34738
   0.34707
   0.34676
   0.34645
   0.34613
   0.34582
   0.34551
   0.34520
   0.34488
   0.34457
   0.34425
   0.34394
   0.34362
   0.34330
   0.34299
   0.34267
   0.34235
   0.34203
   0.34171
   0.34139
   0.34107
   0.34074
   0.34042
   0.34010
   0.33977
   0.33945
   0.33912
   0.33879
   0.33847
   0.33814
   0.33781
   0.33748
   0.33715
   0.33682
   0.33649
   0.33616
   0.33583
   0.33549
   0.33516
   0.33483
   0.33449
   0.33416
   0.33382
   0.33349
   0.33315
   0.33281
   0.33247
   0.33214
   0.33180
   0.33146
   0.33112
   0.33078
   0.33043
   0.33009
   0.32975
   0.32941
   0.32906
   0.32872
   0.32837
   0.32802
   0.32767
   0.32732
   0.32697
   0.32662
   0.32627
   0.32592
   0.32556
   0.32520
   0.32485
   0.32449
   0.32413
   0.32377
   0.32341
   0.32305
   0.32268
   0.32232
   0.32196
   0.32159
   0.32123
   0.32086
   0.32049
   0.32012
   0.31976
   0.31939
   0.31902
   0.31865
   0.31827
   0.31790
   0.31753
   0.31716
   0.31678
   0.31641
   0.31604
   0.31566
   0.31528
   0.31491
   0.31453
   0.31415
   0.31378
   0.31340
   0.31302
   0.31264
   0.31225
   0.31187
   0.31149
   0.31110
   0.31072
   0.31033
   0.30994
   0.30955
   0.30916
   0.30877
   0.30838
   0.30798
   0.30759
   0.30719
   0.30679
   0.30640
   0.30600
   0.30560
   0.30520
   0.30480
   0.30440
   0.30400
   0.30360
   0.30320
   0.30280
   0.30240
   0.30199
   0.30159
   0.30119
   0.30078
   0.30037
   0.29997
   0.29956
   0.29915
   0.29874
   0.29832
   0.29791
   0.29749
   0.29708
   0.29666
   0.29624
   0.29582
   0.29539
   0.29497
   0.29455
   0.29412
   0.29370
   0.29327
   0.29284
   0.29242
   0.29199
   0.29156
   0.29114
   0.29071
   0.29028
   0.28986
   0.28943
   0.28900
   0.28857
   0.28814
   0.28771
   0.28728
   0.28684
   0.28641
   0.28597
   0.28554
   0.28510
   0.28466
   0.28422
   0.28378
   0.28333
   0.28289
   0.28244
   0.28199
   0.28155
   0.28110
   0.28065
   0.28019
   0.27974
   0.27929
   0.27883
   0.27838
   0.27792
   0.27746
   0.27700
   0.27654
   0.27608
   0.27562
   0.27516
   0.27470
   0.27424
   0.27377
   0.27331
   0.27284
   0.27237
   0.27191
   0.27144
   0.27097
   0.27050
   0.27003
   0.26955
   0.26908
   0.26861
   0.26813
   0.26766
   0.26718
   0.26671
   0.26623
   0.26575
   0.26527
   0.26479
   0.26431
   0.26383
   0.26335
   0.26286
   0.26238
   0.26189
   0.26141
   0.26092
   0.26043
   0.25994
   0.25946
   0.25897
   0.25847
   0.25798
   0.25749
   0.25700
   0.25651
   0.25601
   0.25552
   0.25502
   0.25452
   0.25403
   0.25353
   0.25303
   0.25253
   0.25202
   0.25152
   0.25102
   0.25051
   0.25000
   0.24950
   0.24899
   0.24848
   0.24797
   0.24745
   0.24694
   0.24643
   0.24591
   0.24540
   0.24488
   0.24437
   0.24385
   0.24333
   0.24282
   0.24230
   0.24178
   0.24126
   0.24075
   0.24023
   0.23971
   0.23919
   0.23867
   0.23815
   0.23763
   0.23710
   0.23658
   0.23605
   0.23553
   0.23500
   0.23447
   0.23394
   0.23341
   0.23288
   0.23235
   0.23181
   0.23128
   0.23074
   0.23020
   0.22967
   0.22913
   0.22859
   0.22805
   0.22751
   0.22697
   0.22643
   0.22588
   0.22534
   0.22480
   0.22426
   0.22372
   0.22317
   0.22263
   0.22208
   0.22154
   0.22100
   0.22045
   0.21990
   0.21936
   0.21881
   0.21827
   0.21772
   0.21717
   0.21662
   0.21607
   0.21552
   0.21497
   0.21442
   0.21387
   0.21332
   0.21276
   0.21221
   0.21165
   0.21110
   0.21054
   0.20998
   0.20942
   0.20886
   0.20830
   0.20774
   0.20717
   0.20661
   0.20605
   0.20548
   0.20492
   0.20435
   0.20379
   0.20323
   0.20266
   0.20210
   0.20153
   0.20097
   0.20041
   0.19984
   0.19928
   0.19872
   0.19815
   0.19759
   0.19702
   0.19646
   0.19589
   0.19533
   0.19476
   0.19419
   0.19362
   0.19305
   0.19248
   0.19191
   0.19133
   0.19076
   0.19019
   0.18961
   0.18904
   0.18846
   0.18789
   0.18731
   0.18674
   0.18616
   0.18558
   0.18501
   0.18444
   0.18386
   0.18329
   0.18271
   0.18214
   0.18157
   0.18099
   0.18042
   0.17985
   0.17927
   0.17870
   0.17813
   0.17755
   0.17698
   0.17640
   0.17582
   0.17525
   0.17467
   0.17409
   0.17352
   0.17294
   0.17236
   0.17178
   0.17120
   0.17062
   0.17004
   0.16946
   0.16888
   0.16830
   0.16772
   0.16714
   0.16656
   0.16598
   0.16540
   0.16482
   0.16424
   0.16366
   0.16308
   0.16250
   0.16192
   0.16134
   0.16076
   0.16019
   0.15961
   0.15903
   0.15846
   0.15788
   0.15731
   0.15673
   0.15616
   0.15558
   0.15501
   0.15444
   0.15387
   0.15329
   0.15272
   0.15215
   0.15157
   0.15100
   0.15043
   0.14986
   0.14928
   0.14871
   0.14814
   0.14756
   0.14699
   0.14641
   0.14584
   0.14527
   0.14469
   0.14412
   0.14355
   0.14297
   0.14240
   0.14182
   0.14125
   0.14068
   0.14010
   0.13953
   0.13896
   0.13839
   0.13781
   0.13724
   0.13667
   0.13610
   0.13554
   0.13497
   0.13440
   0.13384
   0.13327
   0.13271
   0.13214
   0.13158
   0.13102
   0.13046
   0.12990
   0.12934
   0.12878
   0.12823
   0.12767
   0.12711
   0.12655
   0.12600
   0.12544
   0.12488
   0.12432
   0.12377
   0.12321
   0.12265
   0.12210
   0.12154
   0.12099
   0.12043
   0.11988
   0.11933
   0.11877
   0.11822
   0.11768
   0.11713
   0.11658
   0.11604
   0.11549
   0.11495
   0.11441
   0.11387
   0.11333
   0.11279
   0.11225
   0.11171
   0.11117
   0.11063
   0.11010
   0.10956
   0.10902
   0.10848
   0.10795
   0.10741
   0.10688
   0.10634
   0.10581
   0.10527
   0.10474
   0.10421
   0.10368
   0.10315
   0.10262
   0.10209
   0.10157
   0.10105
   0.10052
   0.10000
   0.09949
   0.09897
   0.09846
   0.09794
   0.09743
   0.09692
   0.09641
   0.09590
   0.09539
   0.09488
   0.09437
   0.09387
   0.09336
   0.09285
   0.09235
   0.09184
   0.09134
   0.09083
   0.09033
   0.08983
   0.08932
   0.08882
   0.08832
   0.08782
   0.08732
   0.08683
   0.08633
   0.08584
   0.08534
   0.08485
   0.08436
   0.08387
   0.08338
   0.08290
   0.08241
   0.08193
   0.08144
   0.08096
   0.08048
   0.08000
   0.07952
   0.07905
   0.07857
   0.07810
   0.07762
   0.07715
   0.07668
   0.07621
   0.07575
   0.07528
   0.07481
   0.07435
   0.07389
   0.07343
   0.07297
   0.07251
   0.07205
   0.07159
   0.07114
   0.07069
   0.07023
   0.06978
   0.06933
   0.06888
   0.06844
   0.06799
   0.06755
   0.06710
   0.06666
   0.06622
   0.06578
   0.06535
   0.06491
   0.06448
   0.06405
   0.06362
   0.06319
   0.06276
   0.06234
   0.06191
   0.06149
   0.06107
   0.06065
   0.06023
   0.05981
   0.05939
   0.05898
   0.05856
   0.05815
   0.05774
   0.05733
   0.05692
   0.05651
   0.05610
   0.05570
   0.05529
   0.05489
   0.05449
   0.05409
   0.05369
   0.05329
   0.05290
   0.05250
   0.05211
   0.05172
   0.05133
   0.05094
   0.05055
   0.05017
   0.04979
   0.04941
   0.04903
   0.04865
   0.04827
   0.04790
   0.04752
   0.04715
   0.04678
   0.04641
   0.04605
   0.04568
   0.04532
   0.04496
   0.04460
   0.04424
   0.04389
   0.04353
   0.04318
   0.04283
   0.04248
   0.04213
   0.04178
   0.04143
   0.04109
   0.04074
   0.04040
   0.04006
   0.03972
   0.03938
   0.03905
   0.03871
   0.03838
   0.03805
   0.03772
   0.03739
   0.03706
   0.03674
   0.03642
   0.03609
   0.03577
   0.03545
   0.03514
   0.03482
   0.03451
   0.03419
   0.03388
   0.03357
   0.03326
   0.03295
   0.03264
   0.03233
   0.03202
   0.03172
   0.03141
   0.03111
   0.03081
   0.03051
   0.03021
   0.02992
   0.02962
   0.02933
   0.02905
   0.02876
   0.02849
   0.02821
   0.02794
   0.02767
   0.02741
   0.02714
   0.02689
   0.02663
   0.02638
   0.02613
   0.02589
   0.02564
   0.02540
   0.02516
   0.02492
   0.02468
   0.02444
   0.02420
   0.02397
   0.02373
   0.02350
   0.02326
   0.02303
   0.02280
   0.02257
   0.02234
   0.02211
   0.02188
   0.02165
   0.02142
   0.02120
   0.02098
   0.02075
   0.02053
   0.02032
   0.02010
   0.01988
   0.01967
   0.01945
   0.01924
   0.01903
   0.01882
   0.01862
   0.01841
   0.01821
   0.01800
   0.01780
   0.01760
   0.01740
   0.01720
   0.01700
   0.01681
   0.01661
   0.01642
   0.01623
   0.01604
   0.01585
   0.01566
   0.01547
   0.01529
   0.01510
   0.01491
   0.01473
   0.01455
   0.01437
   0.01419
   0.01401
   0.01383
   0.01365
   0.01347
   0.01330
   0.01313
   0.01295
   0.01278
   0.01261
   0.01245
   0.01228
   0.01211
   0.01195
   0.01179
   0.01163
   0.01147
   0.01131
   0.01115
   0.01100
   0.01084
   0.01069
   0.01053
   0.01038
   0.01023
   0.01008
   0.00993
   0.00979
   0.00964
   0.00949
   0.00935
   0.00921
   0.00906
   0.00892
   0.00878
   0.00864
   0.00850
   0.00837
   0.00823
   0.00810
   0.00797
   0.00784
   0.00771
   0.00758
   0.00746
   0.00733
   0.00721
   0.00709
   0.00697
   0.00685
   0.00673
   0.00661
   0.00649
   0.00638
   0.00626
   0.00615
   0.00603
   0.00592
   0.00580
   0.00569
   0.00558
   0.00547
   0.00536
   0.00525
   0.00514
   0.00503
   0.00492
   0.00481
   0.00470
   0.00460
   0.00449
   0.00439
   0.00429
   0.00419
   0.00409
   0.00399
   0.00389
   0.00379
   0.00370
   0.00360
   0.00351
   0.00341
   0.00332
   0.00323
   0.00314
   0.00305
   0.00296
   0.00287
   0.00278
   0.00270
   0.00261
   0.00253
   0.00244
   0.00236
   0.00228
   0.00220
   0.00212
   0.00204
   0.00196
   0.00189
   0.00181
   0.00173
   0.00166
   0.00159
   0.00151
   0.00144
   0.00137
   0.00130
   0.00123
   0.00116
   0.00110
   0.00103
   0.00097
   0.00090
   0.00084
   0.00078
   0.00072
   0.00066
   0.00060
   0.00054
   0.00048
   0.00043
   0.00037
   0.00032
   0.00027
   0.00021
   0.00016
   0.00011
   0.00006
   0.00001
  -0.00004
  -0.00009
  -0.00014
  -0.00019
  -0.00024
  -0.00029
  -0.00034
  -0.00039
  -0.00043
  -0.00048
  -0.00052
  -0.00057
  -0.00061
  -0.00066
  -0.00070
  -0.00074
  -0.00079
  -0.00083
  -0.00087
  -0.00091
  -0.00095
  -0.00099
  -0.00103
  -0.00107
  -0.00110
  -0.00114
  -0.00118
  -0.00121
  -0.00125
  -0.00128
  -0.00132
  -0.00135
  -0.00139
  -0.00142
  -0.00145
  -0.00148
  -0.00151
  -0.00154
  -0.00157
  -0.00160
  -0.00163
  -0.00166
  -0.00169
  -0.00171
  -0.00174
  -0.00177
  -0.00179
  -0.00182
  -0.00184
  -0.00186
  -0.00189
  -0.00191
  -0.00193
  -0.00195
  -0.00197
  -0.00200
  -0.00202
  -0.00204
  -0.00205
  -0.00207
  -0.00209
  -0.00211
  -0.00213
  -0.00215
  -0.00216
  -0.00218
  -0.00220
  -0.00221
  -0.00223
  -0.00225
  -0.00226
  -0.00228
  -0.00229
  -0.00231
  -0.00232
  -0.00234
  -0.00235
  -0.00236
  -0.00238
  -0.00239
  -0.00240
  -0.00242
  -0.00243
  -0.00244
  -0.00245
  -0.00246
  -0.00247
  -0.00247
  -0.00248
  -0.00249
  -0.00249
  -0.00250
  -0.00250
  -0.00251
  -0.00251
  -0.00251
  -0.00252
  -0.00252
  -0.00252
  -0.00252
  -0.00252
  -0.00252
  -0.00253
  -0.00253
  -0.00253
  -0.00253
  -0.00254
  -0.00254
  -0.00254
  -0.00255
  -0.00255
  -0.00255
  -0.00256
  -0.00256
  -0.00256
  -0.00256
  -0.00257
  -0.00257
  -0.00257
  -0.00257
  -0.00257
  -0.00257
  -0.00257
  -0.00257
  -0.00257
  -0.00256
  -0.00256
  -0.00256
  -0.00256
  -0.00255
  -0.00255
  -0.00254
  -0.00254
  -0.00253
  -0.00253
  -0.00252
  -0.00252
  -0.00251
  -0.00251
  -0.00250
  -0.00250
  -0.00249
  -0.00248
  -0.00248
  -0.00247
  -0.00247
  -0.00246
  -0.00246
  -0.00245
  -0.00245
  -0.00244
  -0.00244
  -0.00243
  -0.00243
  -0.00242
  -0.00242
  -0.00241
  -0.00241
  -0.00240
  -0.00240
  -0.00239
  -0.00239
  -0.00238
  -0.00237
  -0.00236
  -0.00235
  -0.00234
  -0.00233
  -0.00232
  -0.00231
  -0.00230
  -0.00229
  -0.00228
  -0.00227
  -0.00225
  -0.00224
  -0.00223
  -0.00222
  -0.00221
  -0.00220
  -0.00218
  -0.00217
  -0.00216
  -0.00215
  -0.00214
  -0.00213
  -0.00212
  -0.00211
  -0.00210
  -0.00209
  -0.00208
  -0.00206
  -0.00205
  -0.00204
  -0.00203
  -0.00202
  -0.00201
  -0.00200
  -0.00199
  -0.00197
  -0.00196
  -0.00195
  -0.00194
  -0.00193
  -0.00192
  -0.00191
  -0.00190
  -0.00189
  -0.00188
  -0.00187
  -0.00186
  -0.00185
  -0.00184
  -0.00183
  -0.00183
  -0.00182
  -0.00181
  -0.00180
  -0.00180
  -0.00179
  -0.00178
  -0.00177
  -0.00176
  -0.00175
  -0.00175
  -0.00174
  -0.00173
  -0.00172
  -0.00171
  -0.00170
  -0.00169
  -0.00167
  -0.00166
  -0.00165
  -0.00164
  -0.00163
  -0.00161
  -0.00160
  -0.00159
  -0.00158
  -0.00156
  -0.00155
  -0.00153
  -0.00152
  -0.00151
  -0.00149
  -0.00148
  -0.00146
  -0.00145
  -0.00144
  -0.00142
  -0.00141
  -0.00140
  -0.00138
  -0.00137
  -0.00136
  -0.00135
  -0.00134
  -0.00132
  -0.00131
  -0.00130
  -0.00129
  -0.00128
  -0.00127
  -0.00126
  -0.00125
  -0.00124
  -0.00123
  -0.00122
  -0.00121
  -0.00120
  -0.00119
  -0.00118
  -0.00117
  -0.00116
  -0.00114
  -0.00113
  -0.00112
  -0.00111
  -0.00110
  -0.00109
  -0.00108
  -0.00107
  -0.00105
  -0.00104
  -0.00103
  -0.00102
  -0.00101
  -0.00100
  -0.00099
  -0.00097
  -0.00096
  -0.00095
  -0.00094
  -0.00093
  -0.00092
  -0.00091
  -0.00090
  -0.00089
  -0.00088
  -0.00087
  -0.00086
  -0.00086
  -0.00085
  -0.00084
  -0.00083
  -0.00082
  -0.00081
  -0.00081
  -0.00080
  -0.00079
  -0.00078
  -0.00078
  -0.00077
  -0.00076
  -0.00075
  -0.00074
  -0.00074
  -0.00073
  -0.00072
  -0.00071
  -0.00070
  -0.00070
  -0.00069
  -0.00068
  -0.00067
  -0.00066
  -0.00065
  -0.00064
  -0.00064
  -0.00063
  -0.00062
  -0.00061
  -0.00060
  -0.00059
  -0.00058
  -0.00057
  -0.00057
  -0.00056
  -0.00055
  -0.00054
  -0.00054
  -0.00053
  -0.00052
  -0.00052
  -0.00051
  -0.00051
  -0.00050
  -0.00050
  -0.00049
  -0.00049
  -0.00048
  -0.00048
  -0.00047
  -0.00047
  -0.00046
  -0.00045
  -0.00045
  -0.00044
  -0.00043
  -0.00042
  -0.00041
  -0.00040
  -0.00039
  -0.00039
  -0.00038
  -0.00037
  -0.00036
  -0.00035
  -0.00034
  -0.00034
  -0.00033
  -0.00032
  -0.00032
  -0.00032
  -0.00031
  -0.00031
  -0.00031
  -0.00030
  -0.00030
  -0.00030
  -0.00030
  -0.00030
  -0.00030
  -0.00029
  -0.00029
  -0.00029
  -0.00028
  -0.00028
  -0.00027
  -0.00027
  -0.00026
  -0.00026
  -0.00025
  -0.00025
  -0.00024
  -0.00023
  -0.00023
  -0.00022
  -0.00022
  -0.00021
  -0.00021
  -0.00020
  -0.00020
  -0.00019
  -0.00019
  -0.00019
  -0.00019
  -0.00018
  -0.00018
  -0.00018
  -0.00018
  -0.00018
  -0.00017
  -0.00017
  -0.00017
  -0.00016
  -0.00016
  -0.00016
  -0.00015
  -0.00014
  -0.00014
  -0.00013
  -0.00013
  -0.00012
  -0.00012
  -0.00011
  -0.00010
  -0.00010
  -0.00009
  -0.00009
  -0.00008
  -0.00008
  -0.00007
  -0.00007
  -0.00007
  -0.00006
  -0.00006
  -0.00006
  -0.00006
  -0.00005
  -0.00005
  -0.00005
  -0.00005
  -0.00005
  -0.00004
  -0.00004
  -0.00004
  -0.00004
  -0.00003
  -0.00003
  -0.00003
  -0.00002
  -0.00002
  -0.00002
  -0.00001
  -0.00001
  -0.00001
  -0.00001
  -0.00000
  -0.00000
   0.00000
   0.00000
   0.00000
   0.00000
   0.00000
   0.00000
   0.00000
   0.00000
   0.00000
   0.00000
   0.00000
   0.00000
   0.00000
   0.00000
   0.00000
  -0.00000
  -0.00000
  -0.00000
  -0.00000
  -0.00000
  -0.00000
  -0.00000
  -0.00000
  -0.00000
  -0.00000
  -0.00000
  -0.00000
  -0.00000
  -0.00000
  -0.00000
   0.00000
   0.00000
   0.00000
   0.00000
   0.00000
   0.00000
   0.00000
   0.00000
   0.00000
   0.00000
   0.00000
   0.00000
   0.00000
   0.00000
   0.00000
  -0.00000
  -0.00000
  -0.00000
  -0.00000
  -0.00000
  -0.00000
  -0.00000
  -0.00000
  -0.00000
  -0.00000
  -0.00000
  -0.00000
  -0.00000
  -0.00000
  -0.00000
   0.00000
   0.00000
   0.00000
   0.00000
   0.00000
   0.00000
   0.00000
   0.00000
   0.00000
   0.00000
   0.00000
   0.00000
   0.00000
   0.00000
   0.00000
  -0.00000
  -0.00000
  -0.00000
  -0.00000
  -0.00000
  -0.00000
  -0.00000
  -0.00000
  -0.00000
  -0.00000
  -0.00000
  -0.00000
  -0.00000
  -0.00000
  -0.00000
   0.00000
   0.00000
   0.00000
   0.00000
   0.00000
   0.00000
   0.00000
   0.00000
   0.00000
   0.00000
   0.00000
   0.00000
   0.00000
   0.00000
  -0.00000
  -0.00000
  -0.00000
  -0.00000
  -0.00000
  -0.00000
  -0.00000
  -0.00000
  -0.00000
  -0.00000
  -0.00000
  -0.00000
  -0.00000
  -0.00000
  -0.00000
   0.00000
   0.00000
   0.00000
   0.00000
   0.00000
   0.00000
   0.00000
   0.00000
   0.00000
   0.00000
   0.00000
   0.00000
   0.00000
   0.00000
   0.00000
  -0.00000
  -0.00000
  -0.00000
  -0.00000
  -0.00000
  -0.00000
  -0.00000
  -0.00000
  -0.00000
  -0.00000
  -0.00000
  -0.00000
  -0.00000
  -0.00000
  -0.00000
   0.00000
   0.00000
   0.00000
   0.00000
   0.00000
   0.00000
   0.00000
   0.00000
   0.00000
   0.00000
   0.00000
   0.00000
   0.00000
   0.00000
   0.00000
  -0.00000
  -0.00000
  -0.00000
  -0.00000
  -0.00000
  -0.00000
  -0.00000
  -0.00000
  -0.00000
  -0.00000
  -0.00000
  -0.00000
  -0.00000
  -0.00000
  -0.00000
   0.00000
   0.00000
   0.00000
   0.00000
   0.00000
   0.00000
   0.00000
   0.00000
   0.00000
   0.00000
   0.00000
   0.00000
   0.00000
   0.00000
   0.00000
  -0.00000
  -0.00000
  -0.00000
  -0.00000
  -0.00000
  -0.00000
  -0.00000
  -0.00000
  -0.00000
  -0.00000
  -0.00000
  -0.00000
  -0.00000
  -0.00000
   0.00000
   0.00000
   0.00000
   0.00000
   0.00000
   0.00000
   0.00000
   0.00000
   0.00000
   0.00000
   0.00000
   0.00000
   0.00000
   0.00000
   0.00000
  -0.00000
  -0.00000
  -0.00000
  -0.00000
  -0.00000
  -0.00000
  -0.00000
  -0.00000
  -0.00000
  -0.00000
  -0.00000
  -0.00000
  -0.00000
  -0.00000
  -0.00000
   0.00000
   0.00000
   0.00000
   0.00000
   0.00000
   0.00000
   0.00000
   0.00000
   0.00000
   0.00000
   0.00000
   0.00000
   0.00000
   0.00000
   0.00000
  -0.00000
  -0.00000
  -0.00000
  -0.00000
  -0.00000
  -0.00000
  -0.00000
  -0.00000
  -0.00000
  -0.00000
  -0.00000
  -0.00000
  -0.00000
  -0.00000
  -0.00000
   0.00000
   0.00000
   0.00000
   0.00000
   0.00000
   0.00000
   0.00000
   0.00000
   0.00000
   0.00000
   0.00000
   0.00000
   0.00000
   0.00000
   0.00000
  -0.00000
  -0.00000
  -0.00000
  -0.00000
  -0.00000
  -0.00000
  -0.00000
  -0.00000
  -0.00000
  -0.00000
  -0.00000
  -0.00000
  -0.00000
  -0.00000
  -0.00000
   0.00000
   0.00000
   0.00000
   0.00000
   0.00000
   0.00000
   0.00000
   0.00000
   0.00000
   0.00000
   0.00000
   0.00000
   0.00000
   0.00000
   0.00000
  -0.00000
  -0.00000
  -0.00000
  -0.00000
  -0.00000
  -0.00000
  -0.00000
  -0.00000
  -0.00000
  -0.00000
  -0.00000
  -0.00000
  -0.00000
  -0.00000
   0.00000
   0.00000
   0.00000
   0.00000
   0.00000
   0.00000
   0.00000
   0.00000
   0.00000
   0.00000
   0.00000
   0.00000
   0.00000
   0.00000
   0.00000
  -0.00000
  -0.00000
  -0.00000
  -0.00000
  -0.00000
  -0.00000
  -0.00000
  -0.00000
  -0.00000
  -0.00000
  -0.00000
  -0.00000
  -0.00000
  -0.00000
  -0.00000
   0.00000
   0.00000
   0.00000
   0.00000
   0.00000
   0.00000
   0.00000
   0.00000
   0.00000
   0.00000
   0.00000
   0.00000
   0.00000
   0.00000
   0.00000
  -0.00000
  -0.00000
  -0.00000
  -0.00000
  -0.00000
  -0.00000
  -0.00000
  -0.00000
  -0.00000
  -0.00000
  -0.00000
  -0.00000
  -0.00000
  -0.00000
  -0.00000
   0.00000
   0.00000
   0.00000
   0.00000
   0.00000
   0.00000
   0.00000
   0.00000
   0.00000
   0.00000
   0.00000
   0.00000
   0.00000
   0.00000
   0.00000
  -0.00000
  -0.00000
  -0.00000
  -0.00000
  -0.00000
  -0.00000
  -0.00000
  -0.00000
  -0.00000
  -0.00000
  -0.00000
  -0.00000
  -0.00000
  -0.00000
  -0.00000
   0.00000
   0.00000
   0.00000
   0.00000
   0.00000
   0.00000
   0.00000
   0.00000
   0.00000
   0.00000
   0.00000
   0.00000
   0.00000
   0.00000
  -0.00000
  -0.00000
  -0.00000
  -0.00000
  -0.00000
  -0.00000
  -0.00000
  -0.00000
  -0.00000
  -0.00000
  -0.00000
  -0.00000
  -0.00000
  -0.00000
  -0.00000
   0.00000
   0.00000
   0.00000
   0.00000
   0.00000
   0.00000
   0.00000
   0.00000
   0.00000
   0.00000
   0.00000
   0.00000
   0.00000
   0.00000
   0.00000
  -0.00000
  -0.00000
  -0.00000
  -0.00000
  -0.00000
  -0.00000
  -0.00000
  -0.00000
  -0.00000
  -0.00000
  -0.00000
  -0.00000
  -0.00000
  -0.00000
  -0.00000
   0.00000
   0.00000
   0.00000
   0.00000
   0.00000
   0.00000
   0.00000
   0.00000
   0.00000
   0.00000
   0.00000
   0.00000
   0.00000
   0.00000
   0.00000
  -0.00000
  -0.00000
  -0.00000
  -0.00000
  -0.00000
  -0.00000
  -0.00000
  -0.00000
  -0.00000
  -0.00000
  -0.00000
  -0.00000
  -0.00000
  -0.00000
  -0.00000
   0.00000
   0.00000
   0.00000
   0.00000
   0.00000
   0.00000
   0.00000
   0.00000
   0.00000
   0.00000
   0.00000
   0.00000
   0.00000
   0.00000
   0.00000
  -0.00000
  -0.00000
  -0.00000
  -0.00000
  -0.00000
  -0.00000
  -0.00000
  -0.00000
  -0.00000
  -0.00000
  -0.00000
  -0.00000
  -0.00000
  -0.00000
  -0.00000
   0.00000
   0.00000
   0.00000
   0.00000
   0.00000
   0.00000
   0.00000
   0.00000
   0.00000
   0.00000
   0.00000
   0.00000
   0.00000
   0.00000
  -0.00000
  -0.00000
  -0.00000
  -0.00000
  -0.00000
  -0.00000
  -0.00000
  -0.00000
  -0.00000
  -0.00000
  -0.00000
  -0.00000
  -0.00000
  -0.00000
  -0.00000
   0.00000
   0.00000
   0.00000
   0.00000
   0.00000
   0.00000
   0.00000
   0.00000
   0.00000
   0.00000
   0.00000
   0.00000
   0.00000
   0.00000
   0.00000
  -0.00000
  -0.00000
  -0.00000
  -0.00000
  -0.00000
  -0.00000
  -0.00000
  -0.00000
  -0.00000
  -0.00000
  -0.00000
  -0.00000
  -0.00000
  -0.00000
  -0.00000
   0.00000
   0.00000
   0.00000
   0.00000
   0.00000
   0.00000
   0.00000
   0.00000
   0.00000
   0.00000
   0.00000
   0.00000
   0.00000
   0.00000
   0.00000
  -0.00000
  -0.00000
  -0.00000
  -0.00000
  -0.00000
  -0.00000
  -0.00000
  -0.00000
  -0.00000
  -0.00000
  -0.00000
  -0.00000
  -0.00000
  -0.00000
  -0.00000
   0.00000
   0.00000
   0.00000
   0.00000
   0.00000
   0.00000
   0.00000
   0.00000
   0.00000
   0.00000
   0.00000
   0.00000
   0.00000
   0.00000
   0.00000
  -0.00000
  -0.00000
  -0.00000
  -0.00000
  -0.00000
  -0.00000
  -0.00000
  -0.00000
  -0.00000
  -0.00000
  -0.00000
  -0.00000
  -0.00000
  -0.00000
   0.00000
   0.00000
   0.00000
   0.00000
   0.00000
   0.00000
   0.00000
   0.00000
   0.00000
   0.00000
   0.00000
   0.00000
   0.00000
   0.00000
   0.00000
  -0.00000
  -0.00000
  -0.00000
  -0.00000
  -0.00000
  -0.00000
  -0.00000
  -0.00000
  -0.00000
  -0.00000
  -0.00000
  -0.00000
  -0.00000
  -0.00000
  -0.00000
   0.00000
   0.00000
   0.00000
   0.00000
   0.00000
   0.00000
   0.00000
   0.00000
   0.00000
   0.00000
   0.00000
   0.00000
   0.00000
   0.00000
   0.00000
  -0.00000
  -0.00000
  -0.00000
  -0.00000
  -0.00000
  -0.00000
  -0.00000
  -0.00000
  -0.00000
  -0.00000
  -0.00000
  -0.00000
  -0.00000
  -0.00000
  -0.00000
   0.00000
   0.00000
   0.00000
   0.00000
   0.00000
   0.00000
   0.00000
   0.00000
   0.00000
   0.00000
   0.00000
   0.00000
   0.00000
   0.00000
   0.00000
  -0.00000
  -0.00000
  -0.00000
  -0.00000
  -0.00000
  -0.00000
  -0.00000
  -0.00000
  -0.00000
  -0.00000
  -0.00000
  -0.00000
  -0.00000
  -0.00000
  -0.00000
   0.00000
   0.00000
   0.00000
   0.00000
   0.00000
   0.00000
   0.00000
   0.00000
   0.00000
   0.00000
   0.00000
   0.00000
   0.00000
   0.00000
   0.00000
  -0.00000
  -0.00000
  -0.00000
  -0.00000
  -0.00000
  -0.00000
  -0.00000
  -0.00000
  -0.00000
  -0.00000
  -0.00000
  -0.00000
  -0.00000
  -0.00000
   0.00000
   0.00000
   0.00000
   0.00000
   0.00000
   0.00000
   0.00000
   0.00000
   0.00000
   0.00000
   0.00000
   0.00000
   0.00000
   0.00000
   0.00000
  -0.00000
  -0.00000
  -0.00000
  -0.00000
  -0.00000
  -0.00000
  -0.00000
  -0.00000
  -0.00000
  -0.00000
  -0.00000
  -0.00000
  -0.00000
  -0.00000
  -0.00000
   0.00000
   0.00000
   0.00000
   0.00000
   0.00000
   0.00000
   0.00000
   0.00000
   0.00000
   0.00000
   0.00000
   0.00000
   0.00000
   0.00000
   0.00000
  -0.00000
  -0.00000
  -0.00000
  -0.00000
  -0.00000
  -0.00000
  -0.00000
  -0.00000
  -0.00000
  -0.00000
  -0.00000
  -0.00000
  -0.00000
  -0.00000
  -0.00000
   0.00000
   0.00000
   0.00000
   0.00000
   0.00000
   0.00000
   0.00000
   0.00000
   0.00000
   0.00000
   0.00000
   0.00000
   0.00000
   0.00000
   0.00000
  -0.00000
  -0.00000
  -0.00000
  -0.00000
  -0.00000
  -0.00000
  -0.00000
  -0.00000
  -0.00000
  -0.00000
  -0.00000
  -0.00000
  -0.00000
  -0.00000
  -0.00000
   0.00000
   0.00000
   0.00000
   0.00000
   0.00000
   0.00000
   0.00000
   0.00000
   0.00000
   0.00000
   0.00000
   0.00000
   0.00000
   0.00000
  -0.00000
  -0.00000
  -0.00000
  -0.00000
  -0.00000
  -0.00000
  -0.00000
  -0.00000
  -0.00000
  -0.00000
  -0.00000
  -0.00000
  -0.00000
  -0.00000
  -0.00000
   0.00000
   0.00000
   0.00000
   0.00000
   0.00000
   0.00000
   0.00000
   0.00000
   0.00000
   0.00000
   0.00000
   0.00000
   0.00000
   0.00000
   0.00000
  -0.00000
  -0.00000
  -0.00000
  -0.00000
  -0.00000
  -0.00000
  -0.00000
  -0.00000
  -0.00000
  -0.00000
  -0.00000
  -0.00000
  -0.00000
  -0.00000
  -0.00000
   0.00000
   0.00000
   0.00000
   0.00000
   0.00000
   0.00000
   0.00000
   0.00000
   0.00000
   0.00000
   0.00000
   0.00000
   0.00000
   0.00000
   0.00000
  -0.00000
  -0.00000
  -0.00000
  -0.00000
  -0.00000
  -0.00000
  -0.00000
  -0.00000
  -0.00000
  -0.00000
  -0.00000
  -0.00000
  -0.00000
  -0.00000
  -0.00000
   0.00000
   0.00000
   0.00000
   0.00000
   0.00000
   0.00000
   0.00000
   0.00000
   0.00000
   0.00000
   0.00000
   0.00000
   0.00000
   0.00000
   0.00000
  -0.00000
  -0.00000
  -0.00000
  -0.00000
  -0.00000
  -0.00000
  -0.00000
  -0.00000
  -0.00000
  -0.00000
  -0.00000
  -0.00000
  -0.00000
  -0.00000
  -0.00000
   0.00000
   0.00000
   0.00000
   0.00000
   0.00000
   0.00000
   0.00000
   0.00000
   0.00000
   0.00000
   0.00000
   0.00000
   0.00000
   0.00000
  -0.00000
  -0.00000
  -0.00000
  -0.00000
  -0.00000
  -0.00000
  -0.00000
  -0.00000
  -0.00000
  -0.00000
  -0.00000
  -0.00000
  -0.00000
  -0.00000
  -0.00000
   0.00000
   0.00000
   0.00000
   0.00000
   0.00000
   0.00000
   0.00000
   0.00000
   0.00000
   0.00000
   0.00000
   0.00000
   0.00000
   0.00000
   0.00000
  -0.00000
  -0.00000
  -0.00000
  -0.00000
  -0.00000
  -0.00000
  -0.00000
  -0.00000
  -0.00000
  -0.00000
  -0.00000
  -0.00000
  -0.00000
  -0.00000
  -0.00000
   0.00000
   0.00000
   0.00000
   0.00000
   0.00000
   0.00000
   0.00000
   0.00000
   0.00000
   0.00000
   0.00000
   0.00000
   0.00000
   0.00000
   0.00000
  -0.00000
  -0.00000
  -0.00000
  -0.00000
  -0.00000
  -0.00000
  -0.00000
  -0.00000
  -0.00000
  -0.00000
  -0.00000
  -0.00000
  -0.00000
  -0.00000
  -0.00000
   0.00000
   0.00000
   0.00000
   0.00000
   0.00000
   0.00000
   0.00000
   0.00000
   0.00000
   0.00000
   0.00000
   0.00000
   0.00000
   0.00000
   0.00000
  -0.00000
  -0.00000
  -0.00000
  -0.00000
  -0.00000
  -0.00000
  -0.00000
  -0.00000
  -0.00000
  -0.00000
  -0.00000
  -0.00000
  -0.00000
  -0.00000
  -0.00000
   0.00000
   0.00000
   0.00000
   0.00000
   0.00000
   0.00000
   0.00000
   0.00000
   0.00000
   0.00000
   0.00000
   0.00000
   0.00000
   0.00000
  -0.00000
  -0.00000
  -0.00000
  -0.00000
  -0.00000
  -0.00000
  -0.00000
  -0.00000
  -0.00000
  -0.00000
  -0.00000
  -0.00000
  -0.00000
  -0.00000
  -0.00000
   0.00000
   0.00000
   0.00000
   0.00000
   0.00000
   0.00000
   0.00000
   0.00000
   0.00000
   0.00000
   0.00000
   0.00000
   0.00000
   0.00000
   0.00000
  -0.00000
  -0.00000
  -0.00000
  -0.00000
  -0.00000
  -0.00000
  -0.00000
  -0.00000
  -0.00000
  -0.00000
  -0.00000
  -0.00000
  -0.00000
  -0.00000
  -0.00000
   0.00000
   0.00000
   0.00000
   0.00000
   0.00000
   0.00000
   0.00000
   0.00000
   0.00000
   0.00000
   0.00000
   0.00000
   0.00000
   0.00000
   0.00000
  -0.00000
  -0.00000
  -0.00000
  -0.00000
  -0.00000
  -0.00000
  -0.00000
  -0.00000
  -0.00000
  -0.00000
  -0.00000
  -0.00000
  -0.00000
  -0.00000
  -0.00000
   0.00000
   0.00000
   0.00000
   0.00000
   0.00000
   0.00000
   0.00000
   0.00000
   0.00000
   0.00000
   0.00000
   0.00000
   0.00000
   0.00000
   0.00000
  -0.00000
  -0.00000
  -0.00000
  -0.00000
  -0.00000
  -0.00000
  -0.00000
  -0.00000
  -0.00000
  -0.00000
  -0.00000
  -0.00000
  -0.00000
  -0.00000
   0.00000
   0.00000
   0.00000
   0.00000
   0.00000
   0.00000
   0.00000
   0.00000
   0.00000
   0.00000
   0.00000
   0.00000
   0.00000
   0.00000
   0.00000
  -0.00000
  -0.00000
  -0.00000
  -0.00000
  -0.00000
  -0.00000
  -0.00000
  -0.00000
  -0.00000
  -0.00000
  -0.00000
  -0.00000
  -0.00000
  -0.00000
  -0.00000
   0.00000
   0.00000
   0.00000
   0.00000
   0.00000
   0.00000
   0.00000
   0.00000
   0.00000
   0.00000
   0.00000
   0.00000
   0.00000
   0.00000
   0.00000
  -0.00000
  -0.00000
  -0.00000
  -0.00000
  -0.00000
  -0.00000
  -0.00000
  -0.00000
  -0.00000
  -0.00000
  -0.00000
  -0.00000
  -0.00000
  -0.00000
  -0.00000
   0.00000
   0.00000
   0.00000
   0.00000
   0.00000
   0.00000
   0.00000
   0.00000
   0.00000
   0.00000
   0.00000
   0.00000
   0.00000
   0.00000
   0.00000
  -0.00000
  -0.00000
  -0.00000
  -0.00000
  -0.00000
  -0.00000
  -0.00000
  -0.00000
  -0.00000
  -0.00000
  -0.00000
  -0.00000
  -0.00000
  -0.00000
  -0.00000
   0.00000
   0.00000
   0.00000
   0.00000
   0.00000
   0.00000
   0.00000
   0.00000
   0.00000
   0.00000
   0.00000
   0.00000
   0.00000
   0.00000
   0.00000
  -0.00000
  -0.00000
  -0.00000
  -0.00000
  -0.00000
  -0.00000
  -0.00000
  -0.00000
  -0.00000
  -0.00000
  -0.00000
  -0.00000
  -0.00000
  -0.00000
   0.00000
   0.00000
   0.00000
   0.00000
   0.00000
   0.00000
   0.00000
   0.00000
   0.00000
   0.00000
   0.00000
   0.00000
   0.00000
   0.00000
   0.00000
  -0.00000
  -0.00000
  -0.00000
  -0.00000
  -0.00000
  -0.00000
  -0.00000
  -0.00000
  -0.00000
  -0.00000
  -0.00000
  -0.00000
  -0.00000
  -0.00000
  -0.00000
   0.00000
   0.00000
   0.00000
   0.00000
   0.00000
   0.00000
   0.00000
   0.00000
   0.00000
   0.00000
   0.00000
   0.00000
   0.00000
   0.00000
   0.00000
  -0.00000
  -0.00000
  -0.00000
  -0.00000
  -0.00000
  -0.00000
  -0.00000
  -0.00000
  -0.00000
  -0.00000
  -0.00000
  -0.00000
  -0.00000
  -0.00000
  -0.00000
   0.00000
   0.00000
   0.00000
   0.00000
   0.00000
   0.00000
   0.00000
   0.00000
   0.00000
   0.00000
   0.00000
   0.00000
   0.00000
   0.00000
   0.00000
  -0.00000
  -0.00000
  -0.00000
  -0.00000
  -0.00000
  -0.00000
  -0.00000
  -0.00000
  -0.00000
  -0.00000
  -0.00000
  -0.00000
  -0.00000
  -0.00000
  -0.00000
   0.00000
   0.00000
   0.00000
   0.00000
   0.00000
   0.00000
   0.00000
   0.00000
   0.00000
   0.00000
   0.00000
   0.00000
   0.00000
   0.00000
  -0.00000
  -0.00000
  -0.00000
  -0.00000
  -0.00000
  -0.00000
  -0.00000
  -0.00000
  -0.00000
  -0.00000
  -0.00000
  -0.00000
  -0.00000
  -0.00000
  -0.00000
   0.00000
   0.00000
   0.00000
   0.00000
   0.00000
   0.00000
   0.00000
   0.00000
   0.00000
   0.00000
   0.00000
   0.00000
   0.00000
   0.00000
   0.00000
  -0.00000
  -0.00000
  -0.00000
  -0.00000
  -0.00000
  -0.00000
  -0.00000
  -0.00000
  -0.00000
  -0.00000
  -0.00000
  -0.00000
  -0.00000
  -0.00000
  -0.00000
   0.00000
   0.00000
   0.00000
   0.00000
   0.00000
   0.00000
   0.00000
   0.00000
   0.00000
   0.00000
   0.00000
   0.00000
   0.00000
   0.00000
   0.00000
  -0.00000
  -0.00000
  -0.00000
  -0.00000
  -0.00000
  -0.00000
  -0.00000
  -0.00000
  -0.00000
  -0.00000
  -0.00000
  -0.00000
  -0.00000
  -0.00000
  -0.00000
   0.00000
   0.00000
   0.00000
   0.00000
   0.00000
   0.00000
   0.00000
   0.00000
   0.00000
   0.00000
   0.00000
   0.00000
   0.00000
   0.00000
   0.00000
  -0.00000
  -0.00000
  -0.00000
  -0.00000
  -0.00000
  -0.00000
  -0.00000
  -0.00000
  -0.00000
  -0.00000
  -0.00000
  -0.00000
  -0.00000
  -0.00000
  -0.00000
   0.00000
   0.00000
   0.00000
   0.00000
   0.00000
   0.00000
   0.00000
   0.00000
   0.00000
   0.00000
   0.00000
   0.00000
   0.00000
   0.00000
  -0.00000
  -0.00000
  -0.00000
  -0.00000
  -0.00000
  -0.00000
  -0.00000
  -0.00000
  -0.00000
  -0.00000
  -0.00000
  -0.00000
  -0.00000
  -0.00000
  -0.00000
   0.00000
   0.00000
   0.00000
   0.00000
   0.00000
   0.00000
   0.00000
   0.00000
   0.00000
   0.00000
   0.00000
   0.00000
   0.00000
   0.00000
   0.00000
  -0.00000
  -0.00000
  -0.00000
  -0.00000
  -0.00000
  -0.00000
  -0.00000
  -0.00000
  -0.00000
  -0.00000
  -0.00000
  -0.00000
  -0.00000
  -0.00000
  -0.00000
   0.00000
   0.00000
   0.00000
   0.00000
   0.00000
   0.00000
   0.00000
   0.00000
   0.00000
   0.00000
   0.00000
   0.00000
   0.00000
   0.00000
   0.00000
  -0.00000
  -0.00000
  -0.00000
  -0.00000
  -0.00000
  -0.00000
  -0.00000
  -0.00000
  -0.00000
  -0.00000
  -0.00000
  -0.00000
  -0.00000
  -0.00000
  -0.00000
   0.00000
   0.00000
   0.00000
   0.00000
   0.00000
   0.00000
   0.00000
   0.00000
   0.00000
   0.00000
   0.00000
   0.00000
   0.00000
   0.00000
   0.00000
  -0.00000
  -0.00000
  -0.00000
  -0.00000
  -0.00000
  -0.00000
  -0.00000
  -0.00000
  -0.00000
  -0.00000
  -0.00000
  -0.00000
  -0.00000
  -0.00000
   0.00000
   0.00000
   0.00000
   0.00000
   0.00000
   0.00000
   0.00000
   0.00000
   0.00000
   0.00000
   0.00000
   0.00000
   0.00000
   0.00000
   0.00000
  -0.00000
  -0.00000
  -0.00000
  -0.00000
  -0.00000
  -0.00000
  -0.00000
  -0.00000
  -0.00000
  -0.00000
  -0.00000
  -0.00000
  -0.00000
  -0.00000
  -0.00000
   0.00000
   0.00000
   0.00000
   0.00000
   0.00000
   0.00000
   0.00000
   0.00000
   0.00000
   0.00000
   0.00000
   0.00000
   0.00000
   0.00000
   0.00000
  -0.00000
  -0.00000
  -0.00000
  -0.00000
  -0.00000
  -0.00000
  -0.00000
  -0.00000
  -0.00000
  -0.00000
  -0.00000
  -0.00000
  -0.00000
  -0.00000
  -0.00000
   0.00000
   0.00000
   0.00000
   0.00000
   0.00000
   0.00000
   0.00000
   0.00000
   0.00000
   0.00000
   0.00000
   0.00000
   0.00000
   0.00000
   0.00000
  -0.00000
  -0.00000
  -0.00000
  -0.00000
  -0.00000
  -0.00000
  -0.00000
  -0.00000
  -0.00000
  -0.00000
  -0.00000
  -0.00000
  -0.00000
  -0.00000
  -0.00000
   0.00000
   0.00000
   0.00000
   0.00000
   0.00000
   0.00000
   0.00000
   0.00000
   0.00000
   0.00000
   0.00000
   0.00000
   0.00000
   0.00000
   0.00000
  -0.00000
  -0.00000
  -0.00000
  -0.00000
  -0.00000
  -0.00000
  -0.00000
  -0.00000
  -0.00000
  -0.00000
  -0.00000
  -0.00000
  -0.00000
  -0.00000
   0.00000
   0.00000
   0.00000
   0.00000
   0.00000
   0.00000
   0.00000
   0.00000
   0.00000
   0.00000
   0.00000
   0.00000
   0.00000
   0.00000
   0.00000
  -0.00000
  -0.00000
  -0.00000
  -0.00000
  -0.00000
  -0.00000
  -0.00000
  -0.00000
  -0.00000
  -0.00000
  -0.00000
  -0.00000
  -0.00000
  -0.00000
  -0.00000
   0.00000
   0.00000
   0.00000
   0.00000
   0.00000
   0.00000
   0.00000
   0.00000
   0.00000
   0.00000
   0.00000
   0.00000
   0.00000
   0.00000
   0.00000
  -0.00000
  -0.00000
  -0.00000
  -0.00000
  -0.00000
  -0.00000
  -0.00000
  -0.00000
  -0.00000
  -0.00000
  -0.00000
  -0.00000
  -0.00000
  -0.00000
  -0.00000
   0.00000
   0.00000
   0.00000
   0.00000
   0.00000
   0.00000
   0.00000
   0.00000
   0.00000
   0.00000
   0.00000
   0.00000
   0.00000
   0.00000
   0.00000
  -0.00000
  -0.00000
  -0.00000
  -0.00000
  -0.00000
  -0.00000
  -0.00000
  -0.00000
  -0.00000
  -0.00000
  -0.00000
  -0.00000
  -0.00000
  -0.00000
  -0.00000
   0.00000
   0.00000
   0.00000
   0.00000
   0.00000
   0.00000
   0.00000
   0.00000
   0.00000
   0.00000
   0.00000
   0.00000
   0.00000
   0.00000
  -0.00000
  -0.00000
  -0.00000
  -0.00000
  -0.00000
  -0.00000
  -0.00000
  -0.00000
  -0.00000
  -0.00000
  -0.00000
  -0.00000
  -0.00000
  -0.00000
  -0.00000
   0.00000
   0.00000
   0.00000
   0.00000
   0.00000
   0.00000
   0.00000
   0.00000
   0.00000
   0.00000
   0.00000
   0.00000
   0.00000
   0.00000
   0.00000
  -0.00000
  -0.00000
  -0.00000
  -0.00000
  -0.00000
  -0.00000
  -0.00000
  -0.00000
  -0.00000
  -0.00000
  -0.00000
  -0.00000
  -0.00000
  -0.00000
  -0.00000
   0.00000
   0.00000
   0.00000
   0.00000
   0.00000
   0.00000
   0.00000
   0.00000
   0.00000
   0.00000
   0.00000
   0.00000
   0.00000
   0.00000
   0.00000
  -0.00000
  -0.00000
  -0.00000
  -0.00000
  -0.00000
  -0.00000
  -0.00000
  -0.00000
  -0.00000
  -0.00000
  -0.00000
  -0.00000
  -0.00000
  -0.00000
  -0.00000
   0.00000
   0.00000
   0.00000
   0.00000
   0.00000
   0.00000
   0.00000
   0.00000
   0.00000
   0.00000
   0.00000
   0.00000
   0.00000
   0.00000
   0.00000
  -0.00000
  -0.00000
  -0.00000
  -0.00000
  -0.00000
  -0.00000
  -0.00000
  -0.00000
  -0.00000
  -0.00000
  -0.00000
  -0.00000
  -0.00000
  -0.00000
  -0.00000
   0.00000
   0.00000
   0.00000
   0.00000
   0.00000
   0.00000
   0.00000
   0.00000
   0.00000
   0.00000
   0.00000
   0.00000
   0.00000
   0.00000
  -0.00000
  -0.00000
  -0.00000
  -0.00000
  -0.00000
  -0.00000
  -0.00000
  -0.00000
  -0.00000
  -0.00000
  -0.00000
  -0.00000
  -0.00000
  -0.00000
  -0.00000
   0.00000
   0.00000
   0.00000
   0.00000
   0.00000
   0.00000
   0.00000
   0.00000
   0.00000
   0.00000
   0.00000
   0.00000
   0.00000
   0.00000
   0.00000
  -0.00000
  -0.00000
  -0.00000
  -0.00000
  -0.00000
  -0.00000
  -0.00000
  -0.00000
  -0.00000
  -0.00000
  -0.00000
  -0.00000
  -0.00000
  -0.00000
  -0.00000
   0.00000
   0.00000
   0.00000
   0.00000
   0.00000
   0.00000
   0.00000
   0.00000
   0.00000
   0.00000
   0.00000
   0.00000
   0.00000
   0.00000
   0.00000
  -0.00000
  -0.00000
  -0.00000
  -0.00000
  -0.00000
  -0.00000
  -0.00000
  -0.00000
  -0.00000
  -0.00000
  -0.00000
  -0.00000
  -0.00000
  -0.00000
  -0.00000
   0.00000
   0.00000
   0.00000
   0.00000
   0.00000
   0.00000
   0.00000
   0.00000
   0.00000
   0.00000
   0.00000
   0.00000
   0.00000
   0.00000
   0.00000
  -0.00000
  -0.00000
  -0.00000
  -0.00000
  -0.00000
  -0.00000
  -0.00000
  -0.00000
  -0.00000
  -0.00000
  -0.00000
  -0.00000
  -0.00000
  -0.00000
   0.00000
   0.00000
   0.00000
   0.00000
   0.00000
   0.00000
   0.00000
   0.00000
   0.00000
   0.00000
   0.00000
   0.00000
   0.00000
   0.00000
   0.00000
  -0.00000
  -0.00000
  -0.00000
  -0.00000
  -0.00000
  -0.00000
  -0.00000
  -0.00000
  -0.00000
  -0.00000
  -0.00000
  -0.00000
  -0.00000
  -0.00000
  -0.00000
   0.00000
   0.00000
   0.00000
   0.00000
   0.00000
   0.00000
   0.00000
   0.00000
   0.00000
   0.00000
   0.00000
   0.00000
   0.00000
   0.00000
   0.00000
  -0.00000
  -0.00000
  -0.00000
  -0.00000
  -0.00000
  -0.00000
  -0.00000
  -0.00000
  -0.00000
  -0.00000
  -0.00000
  -0.00000
  -0.00000
  -0.00000
  -0.00000
   0.00000
   0.00000
   0.00000
   0.00000
   0.00000
   0.00000
   0.00000
   0.00000
   0.00000
   0.00000
   0.00000
   0.00000
   0.00000
   0.00000
   0.00000
  -0.00000
  -0.00000
  -0.00000
  -0.00000
  -0.00000
  -0.00000
  -0.00000
  -0.00000
  -0.00000
  -0.00000
  -0.00000
  -0.00000
  -0.00000
  -0.00000
  -0.00000
   0.00000
   0.00000
   0.00000
   0.00000
   0.00000
   0.00000
   0.00000
   0.00000
   0.00000
   0.00000
   0.00000
   0.00000
   0.00000
   0.00000
   0.00000
  -0.00000
  -0.00000
  -0.00000
  -0.00000
  -0.00000
  -0.00000
  -0.00000
  -0.00000
  -0.00000
  -0.00000
  -0.00000
  -0.00000
  -0.00000
  -0.00000
   0.00000
   0.00000
   0.00000
   0.00000
   0.00000
   0.00000
   0.00000
   0.00000
   0.00000
   0.00000
   0.00000
   0.00000
   0.00000
   0.00000
   0.00000
  -0.00000
  -0.00000
  -0.00000
  -0.00000
  -0.00000
  -0.00000
  -0.00000
  -0.00000
  -0.00000
  -0.00000
  -0.00000
  -0.00000
  -0.00000
  -0.00000
  -0.00000
   0.00000
   0.00000
   0.00000
   0.00000
   0.00000
   0.00000
   0.00000
   0.00000
   0.00000
   0.00000
   0.00000
   0.00000
   0.00000
   0.00000
   0.00000
  -0.00000
  -0.00000
  -0.00000
  -0.00000
  -0.00000
  -0.00000
  -0.00000
  -0.00000
  -0.00000
  -0.00000
  -0.00000
  -0.00000
  -0.00000
  -0.00000
  -0.00000
   0.00000
   0.00000
   0.00000
   0.00000
   0.00000
   0.00000
   0.00000
   0.00000
   0.00000
   0.00000
   0.00000
   0.00000
   0.00000
   0.00000
   0.00000
  -0.00000
  -0.00000
  -0.00000
  -0.00000
  -0.00000
  -0.00000
  -0.00000
  -0.00000
  -0.00000
  -0.00000
  -0.00000
  -0.00000
  -0.00000
  -0.00000
  -0.00000
   0.00000
   0.00000
   0.00000
   0.00000
   0.00000
   0.00000
   0.00000
   0.00000
   0.00000
   0.00000
   0.00000
   0.00000
   0.00000
   0.00000
   0.00000
  -0.00000
  -0.00000
  -0.00000
  -0.00000
  -0.00000
  -0.00000
  -0.00000
  -0.00000
  -0.00000
  -0.00000
  -0.00000
  -0.00000
  -0.00000
  -0.00000
   0.00000
   0.00000
   0.00000
   0.00000
   0.00000
   0.00000
   0.00000
   0.00000
   0.00000
   0.00000
   0.00000
   0.00000
   0.00000
   0.00000
   0.00000
  -0.00000
  -0.00000
  -0.00000
  -0.00000
  -0.00000
  -0.00000
  -0.00000
  -0.00000
  -0.00000
  -0.00000
  -0.00000
  -0.00000
  -0.00000
  -0.00000
  -0.00000
   0.00000
   0.00000
   0.00000
   0.00000
   0.00000
   0.00000
   0.00000
   0.00000
   0.00000
   0.00000
   0.00000
   0.00000
   0.00000
   0.00000
   0.00000
  -0.00000
  -0.00000
  -0.00000
  -0.00000
  -0.00000
  -0.00000
  -0.00000
  -0.00000
  -0.00000
  -0.00000
  -0.00000
  -0.00000
  -0.00000
  -0.00000
  -0.00000
   0.00000
   0.00000
   0.00000
   0.00000
   0.00000
   0.00000
   0.00000
   0.00000
   0.00000
   0.00000
   0.00000
   0.00000
   0.00000
   0.00000
   0.00000
  -0.00000
  -0.00000
  -0.00000
  -0.00000
  -0.00000
  -0.00000
  -0.00000
  -0.00000
  -0.00000
  -0.00000
  -0.00000
  -0.00000
  -0.00000
  -0.00000
  -0.00000
   0.00000
   0.00000
   0.00000
   0.00000
   0.00000
   0.00000
   0.00000
   0.00000
   0.00000
   0.00000
   0.00000
   0.00000
   0.00000
   0.00000
  -0.00000
  -0.00000
  -0.00000
  -0.00000
  -0.00000
  -0.00000
  -0.00000
  -0.00000
  -0.00000
  -0.00000
  -0.00000
  -0.00000
  -0.00000
  -0.00000
  -0.00000
   0.00000
   0.00000
   0.00000
   0.00000
   0.00000
   0.00000
   0.00000
   0.00000
   0.00000
   0.00000
   0.00000
   0.00000
   0.00000
   0.00000
   0.00000
  -0.00000
  -0.00000
  -0.00000
  -0.00000
  -0.00000
  -0.00000
  -0.00000
  -0.00000
  -0.00000
  -0.00000
  -0.00000
  -0.00000
  -0.00000
  -0.00000
  -0.00000
   0.00000
   0.00000
   0.00000
   0.00000
   0.00000
   0.00000
   0.00000
   0.00000
   0.00000
   0.00000
   0.00000
   0.00000
   0.00000
   0.00000
   0.00000
  -0.00000
  -0.00000
  -0.00000
  -0.00000
  -0.00000
  -0.00000
  -0.00000
  -0.00000
  -0.00000
  -0.00000
  -0.00000
  -0.00000
  -0.00000
  -0.00000
  -0.00000
   0.00000
   0.00000
   0.00000
   0.00000
   0.00000
   0.00000
   0.00000
   0.00000
   0.00000
   0.00000
   0.00000
   0.00000
   0.00000
   0.00000
   0.00000
  -0.00000
  -0.00000
  -0.00000
  -0.00000
  -0.00000
  -0.00000
  -0.00000
  -0.00000
  -0.00000
  -0.00000
  -0.00000
  -0.00000
  -0.00000
  -0.00000
  -0.00000
   0.00000
   0.00000
   0.00000
   0.00000
   0.00000
   0.00000
   0.00000
   0.00000
   0.00000
   0.00000
   0.00000
   0.00000
   0.00000
   0.00000
  -0.00000
  -0.00000
  -0.00000
  -0.00000
  -0.00000
  -0.00000
  -0.00000
  -0.00000
  -0.00000
  -0.00000
  -0.00000
  -0.00000
  -0.00000
  -0.00000
  -0.00000
   0.00000
   0.00000
   0.00000
   0.00000
   0.00000
   0.00000
   0.00000
   0.00000
   0.00000
   0.00000
   0.00000
   0.00000
   0.00000
   0.00000
   0.00000
  -0.00000
  -0.00000
  -0.00000
  -0.00000
  -0.00000
  -0.00000
  -0.00000
  -0.00000
  -0.00000
  -0.00000
  -0.00000
  -0.00000
  -0.00000
  -0.00000
  -0.00000
   0.00000
   0.00000
   0.00000
   0.00000
   0.00000
   0.00000
   0.00000
   0.00000
   0.00000
   0.00000
   0.00000
   0.00000
   0.00000
   0.00000
   0.00000
  -0.00000
  -0.00000
  -0.00000
  -0.00000
  -0.00000
  -0.00000
  -0.00000
  -0.00000
  -0.00000
  -0.00000
  -0.00000
  -0.00000
  -0.00000
  -0.00000
  -0.00000
   0.00000
   0.00000
   0.00000
   0.00000
   0.00000
   0.00000
   0.00000
   0.00000
   0.00000
   0.00000
   0.00000
   0.00000
   0.00000
   0.00000
   0.00000
  -0.00000
  -0.00000
  -0.00000
  -0.00000
  -0.00000
  -0.00000
  -0.00000
  -0.00000
  -0.00000
  -0.00000
  -0.00000
  -0.00000
  -0.00000
  -0.00000
   0.00000
   0.00000
   0.00000
   0.00000
   0.00000
   0.00000
   0.00000
   0.00000
   0.00000
   0.00000
   0.00000
   0.00000
   0.00000
   0.00000
   0.00000
  -0.00000
  -0.00000
  -0.00000
  -0.00000
  -0.00000
  -0.00000
  -0.00000
  -0.00000
  -0.00000
  -0.00000
  -0.00000
  -0.00000
  -0.00000
  -0.00000
  -0.00000
   0.00000
   0.00000
   0.00000
   0.00000
   0.00000
   0.00000
   0.00000
   0.00000
   0.00000
   0.00000
   0.00000
   0.00000
   0.00000
   0.00000
   0.00000
  -0.00000
  -0.00000
  -0.00000
  -0.00000
  -0.00000
  -0.00000
  -0.00000
  -0.00000
  -0.00000
  -0.00000
  -0.00000
  -0.00000
  -0.00000
  -0.00000
  -0.00000
   0.00000
   0.00000
   0.00000
   0.00000
   0.00000
   0.00000
   0.00000
   0.00000
   0.00000
   0.00000
   0.00000
   0.00000
   0.00000
   0.00000
   0.00000
  -0.00000
  -0.00000
  -0.00000
  -0.00000
  -0.00000
  -0.00000
  -0.00000
  -0.00000
  -0.00000
  -0.00000
  -0.00000
  -0.00000
  -0.00000
  -0.00000
  -0.00000
   0.00000
   0.00000
   0.00000
   0.00000
   0.00000
   0.00000
   0.00000
   0.00000
   0.00000
   0.00000
   0.00000
   0.00000
   0.00000
   0.00000
   0.00000
  -0.00000
  -0.00000
  -0.00000
  -0.00000
  -0.00000
  -0.00000
  -0.00000
  -0.00000
  -0.00000
  -0.00000
  -0.00000
  -0.00000
  -0.00000
  -0.00000
   0.00000
   0.00000
   0.00000
   0.00000
   0.00000
   0.00000
   0.00000
   0.00000
   0.00000
   0.00000
   0.00000
   0.00000
   0.00000
   0.00000
   0.00000
  -0.00000
  -0.00000
  -0.00000
  -0.00000
  -0.00000
  -0.00000
  -0.00000
  -0.00000
  -0.00000
  -0.00000
  -0.00000
  -0.00000
  -0.00000
  -0.00000
  -0.00000
   0.00000
   0.00000
   0.00000
   0.00000
   0.00000
   0.00000
   0.00000
   0.00000
   0.00000
   0.00000
   0.00000
   0.00000
   0.00000
   0.00000
   0.00000
  -0.00000
  -0.00000
  -0.00000
  -0.00000
  -0.00000
  -0.00000
  -0.00000
  -0.00000
  -0.00000
  -0.00000
  -0.00000
  -0.00000
  -0.00000
  -0.00000
  -0.00000
   0.00000
   0.00000
   0.00000
   0.00000
   0.00000
   0.00000
   0.00000
   0.00000
   0.00000
   0.00000
   0.00000
   0.00000
   0.00000
   0.00000
   0.00000
  -0.00000
  -0.00000
  -0.00000
  -0.00000
  -0.00000
  -0.00000
  -0.00000
  -0.00000
  -0.00000
  -0.00000
  -0.00000
  -0.00000
  -0.00000
  -0.00000
  -0.00000
   0.00000
   0.00000
   0.00000
   0.00000
   0.00000
   0.00000
   0.00000
   0.00000
   0.00000
   0.00000
   0.00000
   0.00000
   0.00000
   0.00000
  -0.00000
  -0.00000
  -0.00000
  -0.00000
  -0.00000
  -0.00000
  -0.00000
  -0.00000
  -0.00000
  -0.00000
  -0.00000
  -0.00000
  -0.00000
  -0.00000
  -0.00000
   0.00000
   0.00000
   0.00000
   0.00000
   0.00000
   0.00000
   0.00000
   0.00000
   0.00000
   0.00000
   0.00000
   0.00000
   0.00000
   0.00000
   0.00000
  -0.00000
  -0.00000
  -0.00000
  -0.00000
  -0.00000
  -0.00000
  -0.00000
  -0.00000
  -0.00000
  -0.00000
  -0.00000
  -0.00000
  -0.00000
  -0.00000
  -0.00000
   0.00000
   0.00000
   0.00000
   0.00000
   0.00000
   0.00000
   0.00000
   0.00000
   0.00000
   0.00000
   0.00000
   0.00000
   0.00000
   0.00000
   0.00000
  -0.00000
  -0.00000
  -0.00000
  -0.00000
  -0.00000
  -0.00000
  -0.00000
  -0.00000
  -0.00000
  -0.00000
  -0.00000
  -0.00000
  -0.00000
  -0.00000
  -0.00000
   0.00000
   0.00000
   0.00000
   0.00000
   0.00000
   0.00000
   0.00000
   0.00000
   0.00000
   0.00000
   0.00000
   0.00000
   0.00000
   0.00000
   0.00000
  -0.00000
  -0.00000
  -0.00000
  -0.00000
  -0.00000
  -0.00000
  -0.00000
  -0.00000
  -0.00000
  -0.00000
  -0.00000
  -0.00000
  -0.00000
  -0.00000
  -0.00000
   0.00000
   0.00000
   0.00000
   0.00000
   0.00000
   0.00000
   0.00000
   0.00000
   0.00000
   0.00000
   0.00000
   0.00000
   0.00000
   0.00000
  -0.00000
  -0.00000
  -0.00000
  -0.00000
  -0.00000
  -0.00000
  -0.00000
  -0.00000
  -0.00000
  -0.00000
  -0.00000
  -0.00000
  -0.00000
  -0.00000
  -0.00000
   0.00000
   0.00000
   0.00000
   0.00000
   0.00000
   0.00000
   0.00000
   0.00000
   0.00000
   0.00000
   0.00000
   0.00000
   0.00000
   0.00000
   0.00000
  -0.00000
  -0.00000
  -0.00000
  -0.00000
  -0.00000
  -0.00000
  -0.00000
  -0.00000
  -0.00000
  -0.00000
  -0.00000
  -0.00000
  -0.00000
  -0.00000
  -0.00000
   0.00000
   0.00000
   0.00000
   0.00000
   0.00000
   0.00000
   0.00000
   0.00000
   0.00000
   0.00000
   0.00000
   0.00000
   0.00000
   0.00000
   0.00000
  -0.00000
  -0.00000
  -0.00000
  -0.00000
  -0.00000
  -0.00000
  -0.00000
  -0.00000
  -0.00000
  -0.00000
  -0.00000
  -0.00000
  -0.00000
  -0.00000
  -0.00000
   0.00000
   0.00000
   0.00000
   0.00000
   0.00000
   0.00000
   0.00000
   0.00000
   0.00000
   0.00000
   0.00000
   0.00000
   0.00000
   0.00000
   0.00000
  -0.00000
  -0.00000
  -0.00000
  -0.00000
  -0.00000
  -0.00000
  -0.00000
  -0.00000
  -0.00000
  -0.00000
  -0.00000
  -0.00000
  -0.00000
  -0.00000
   0.00000
   0.00000
   0.00000
   0.00000
   0.00000
   0.00000
   0.00000
   0.00000
   0.00000
   0.00000
   0.00000
   0.00000
   0.00000
   0.00000
   0.00000
  -0.00000
  -0.00000
  -0.00000
  -0.00000
  -0.00000
  -0.00000
  -0.00000
  -0.00000
  -0.00000
  -0.00000
  -0.00000
  -0.00000
  -0.00000
  -0.00000
  -0.00000
   0.00000
   0.00000
   0.00000
   0.00000
   0.00000
   0.00000
   0.00000
   0.00000
   0.00000
   0.00000
   0.00000
   0.00000
   0.00000
   0.00000
   0.00000
  -0.00000
  -0.00000
  -0.00000
  -0.00000
  -0.00000
  -0.00000
  -0.00000
  -0.00000
  -0.00000
  -0.00000
  -0.00000
  -0.00000
  -0.00000
  -0.00000
  -0.00000
   0.00000
   0.00000
   0.00000
   0.00000
   0.00000
   0.00000
   0.00000
   0.00000
   0.00000
   0.00000
   0.00000
   0.00000
   0.00000
   0.00000
   0.00000
  -0.00000
  -0.00000
  -0.00000
  -0.00000
  -0.00000
  -0.00000
  -0.00000
  -0.00000
  -0.00000
  -0.00000
  -0.00000
  -0.00000
  -0.00000
  -0.00000
  -0.00000
   0.00000
   0.00000
   0.00000
   0.00000
   0.00000
   0.00000
   0.00000
   0.00000
   0.00000
   0.00000
   0.00000
   0.00000
   0.00000
   0.00000
   0.00000
  -0.00000
  -0.00000
  -0.00000
  -0.00000
  -0.00000
  -0.00000
  -0.00000
  -0.00000
  -0.00000
  -0.00000
  -0.00000
  -0.00000
  -0.00000
  -0.00000
   0.00000
   0.00000
   0.00000
   0.00000
   0.00000
   0.00000
   0.00000
   0.00000
   0.00000
   0.00000
   0.00000
   0.00000
   0.00000
   0.00000
   0.00000
  -0.00000
  -0.00000
  -0.00000
  -0.00000
  -0.00000
  -0.00000
  -0.00000
  -0.00000
  -0.00000
  -0.00000
  -0.00000
  -0.00000
  -0.00000
  -0.00000
  -0.00000
   0.00000
   0.00000
   0.00001
   0.00001
   0.00001
   0.00001
   0.00002
   0.00002
   0.00002
   0.00003
   0.00003
   0.00003
   0.00004
   0.00004
   0.00004
   0.00004
   0.00004
   0.00004
   0.00004
   0.00005
   0.00005
   0.00005
   0.00004
   0.00004
   0.00004
   0.00004
   0.00004
   0.00004
   0.00004
   0.00004
   0.00004
   0.00004
   0.00004
   0.00004
   0.00004
   0.00004
   0.00004
   0.00004
   0.00004
   0.00004
   0.00004
   0.00004
   0.00004
   0.00004
   0.00004
   0.00004
   0.00004
   0.00004
   0.00004
   0.00004
   0.00004
   0.00004
   0.00004
   0.00004
   0.00004
   0.00004
   0.00004
   0.00004
   0.00004
   0.00004
   0.00004
   0.00004
   0.00004
   0.00004
   0.00004
   0.00004
   0.00004
   0.00004
   0.00004
   0.00004
   0.00004
   0.00004
   0.00004
   0.00004
   0.00004
